# Supplementary material for: Tethering Cells via Enzymatic Oxidative Crosslinking Enables Mechanotransduction in Non‐Cell‐Adhesive Materials
Source: Adv Mater. 2021 Sep 3;33(42):2102660. doi: 10.1002/adma.202102660 (PMC8530967; doi:10.1002/adma.202102660)
Supplement: Supplementary file 2 — Supporting Table 1 [file ADMA-33-2102660-s002.zip]

Archive with 1 entries (1 files):
- adma202102660-sup-0002-TableS1.xlsx
