# Supplementary material for: Tethering Cells via Enzymatic Oxidative Crosslinking Enables Mechanotransduction in Non‐Cell‐Adhesive Materials
Source: Adv Mater. 2021 Sep 3;33(42):2102660. doi: 10.1002/adma.202102660 (PMC8530967; doi:10.1002/adma.202102660)
Supplement: Supplementary file 2 — Supporting Table 1 [file ADMA-33-2102660-s002.zip › adma202102660-sup-0002-TableS1.xlsx]

## Sheet: RNA seq sample info (TableS1-6)
Sample ID	hMSC donor	Microgel stiffness	Lyse timepoint	Culture medium	Group
102971-001-001	d137	soft	d0	Growth medium	A
102971-001-002	d127	soft	d0	Growth medium	A
102971-001-003	d137	soft	d1	16 hrs growth medium + 8 hrs bipotential differentiation medium	B
102971-001-004	d137	stiff	d1	16 hrs growth medium + 8 hrs bipotential differentiation medium	C
102971-001-005	d138	soft	d0	Growth medium	A
102971-001-006	d127	soft	d1	16 hrs growth medium + 8 hrs bipotential differentiation medium	B
102971-001-007	d127	stiff	d1	16 hrs growth medium + 8 hrs bipotential differentiation medium	C
102971-001-008	d138	soft	d1	16 hrs growth medium + 8 hrs bipotential differentiation medium	B
102971-001-009	d138	stiff	d1	16 hrs growth medium + 8 hrs bipotential differentiation medium	C
GO tool: DAVID 6.8 Functional Annotation Clustering (Homo sapiens)

## Sheet: LC-MS sample info (TableS7-9)
Sample group
Positive	biotin-tyramide-modified human mesenchymal stem cells (hMSCs), lysated, pulled-down using streptavidin beads, followed by gel purification
Negative	non-modified control (all steps, but without biotin-tyramine and crosslinker (i.e., h2o2) during the modification procedure)
Protein FDR Confidence: Combined
high =	0.01
medium =	0.05

## Sheet: TableS1_B_vs_A
ID	BaseMean	log2 fold change (MAP): conds B vs A	lfcSE	Stat	P-Value	P-Adjusted	GeneName
ENSG00000096060	3696.45	5.74791	0.186237	30.8635	3.69186e-209	5.691e-205	FKBP5
ENSG00000157514	9966.73	5.33815	0.190205	28.0652	2.6062e-173	2.00873e-169	TSC22D3
ENSG00000004799	1342.26	5.41696	0.249869	21.6791	3.22788e-104	1.65859e-100	PDK4
ENSG00000137801	36800.1	-4.43709	0.206368	-21.5009	1.52688e-102	5.8842e-99	THBS1
ENSG00000180447	1202.18	4.42931	0.23016	19.2445	1.57088e-82	4.84301e-79	GAS1
ENSG00000158859	2268	3.99459	0.21114	18.9191	7.93534e-80	2.03872e-76	ADAMTS4
ENSG00000108551	2525.09	3.90917	0.208969	18.7069	4.34769e-78	9.57423e-75	RASD1
ENSG00000117724	809.895	-4.4994	0.261349	-17.2161	2.01264e-66	3.8781e-63	CENPF
ENSG00000197696	1013.73	3.83177	0.225115	17.0214	5.69626e-65	9.75643e-62	NMB
ENSG00000164741	2095.11	-2.99962	0.178151	-16.8375	1.29647e-63	1.99851e-60	DLC1
ENSG00000163661	4548.8	-3.34577	0.202278	-16.5404	1.87665e-61	2.62987e-58	PTX3
ENSG00000118523	8962.3	-2.99101	0.18252	-16.3873	2.35713e-60	3.02793e-57	CTGF
ENSG00000011426	985.022	-4.62962	0.283945	-16.3046	9.15403e-60	1.08546e-56	ANLN
ENSG00000100003	1284.66	3.45023	0.213793	16.1382	1.37569e-58	1.51473e-55	SEC14L2
ENSG00000117152	1531.06	-4.32619	0.278957	-15.5085	3.04093e-54	3.12506e-51	RGS4
ENSG00000187193	1862.82	4.14755	0.268781	15.431	1.01345e-53	9.76395e-51	MT1X
ENSG00000221852	598.007	-5.43926	0.359215	-15.1421	8.54653e-52	7.74969e-49	KRTAP1-5
ENSG00000165434	1003.56	3.21282	0.213417	15.0542	3.23821e-51	2.77317e-48	PGM2L1
ENSG00000114270	2675.07	2.99259	0.198939	15.0427	3.85509e-51	3.12769e-48	COL7A1
ENSG00000233929	362.61	4.78918	0.320713	14.9329	2.01325e-50	1.55171e-47	MT1XP1
ENSG00000170145	2802.09	2.66325	0.17944	14.842	7.83357e-50	5.75021e-47	SIK2
ENSG00000174705	4284.76	2.38821	0.162458	14.7005	6.40288e-49	4.48638e-46	SH3PXD2B
ENSG00000115594	8313.84	2.46993	0.170501	14.4863	1.47836e-47	9.90824e-45	IL1R1
ENSG00000066279	492.811	-4.46347	0.31162	-14.3234	1.56224e-46	1.00341e-43	ASPM
ENSG00000151692	622.251	3.69667	0.259325	14.255	4.17227e-46	2.57262e-43	RNF144A
ENSG00000102802	7034.5	2.51559	0.176775	14.2304	5.93103e-46	3.51642e-43	MEDAG
ENSG00000198901	586.453	-3.69075	0.261423	-14.1179	2.945e-45	1.68138e-42	PRC1
ENSG00000139734	319.26	-4.87029	0.350788	-13.8838	7.93769e-44	4.36998e-41	DIAPH3
ENSG00000105974	6783.65	-2.22121	0.161698	-13.7368	6.11491e-43	3.25039e-40	CAV1
ENSG00000136244	881.649	-3.43669	0.251586	-13.6601	1.7577e-42	9.03165e-40	IL6
ENSG00000155130	2673.03	-2.89902	0.212984	-13.6114	3.42427e-42	1.70274e-39	MARCKS
ENSG00000013297	1326.55	-3.34536	0.249391	-13.4141	4.99973e-41	2.40846e-38	CLDN11
ENSG00000135842	718.787	4.06364	0.304171	13.3597	1.03968e-40	4.85656e-38	FAM129A
ENSG00000166949	1785.07	-2.63052	0.197251	-13.3359	1.43148e-40	6.4901e-38	SMAD3
ENSG00000163171	1761.78	-2.69928	0.2039	-13.2382	5.27732e-40	2.32428e-37	CDC42EP3
ENSG00000089685	279.88	-4.48564	0.341025	-13.1534	1.62673e-39	6.96559e-37	BIRC5
ENSG00000150907	652.902	4.27714	0.326074	13.1171	2.62884e-39	1.09523e-36	FOXO1
ENSG00000103257	3016.67	2.3021	0.175974	13.082	4.1729e-39	1.69277e-36	SLC7A5
ENSG00000079257	1571.86	-3.04876	0.234033	-13.0271	8.58496e-39	3.37121e-36	LXN
ENSG00000164484	1367.75	-2.64775	0.203273	-13.0256	8.74787e-39	3.37121e-36	TMEM200A
ENSG00000136153	4686.36	-2.68544	0.207051	-12.9699	1.81174e-38	6.81171e-36	LMO7
ENSG00000142632	353.83	3.78289	0.29642	12.762	2.67417e-37	9.81483e-35	ARHGEF19
ENSG00000151012	2457.29	2.6014	0.206805	12.579	2.75524e-36	9.87723e-34	SLC7A11
ENSG00000120129	5100.16	2.12012	0.168583	12.5761	2.85799e-36	1.00127e-33	DUSP1
ENSG00000168003	3380.83	2.05706	0.163705	12.5656	3.26201e-36	1.11742e-33	SLC3A2
ENSG00000167772	2232.25	2.38809	0.191516	12.4694	1.09654e-35	3.67459e-33	ANGPTL4
ENSG00000088325	597.831	-3.80257	0.305055	-12.4652	1.15597e-35	3.79133e-33	TPX2
ENSG00000150938	3999.17	-2.43907	0.196314	-12.4243	1.92851e-35	6.19333e-33	CRIM1
ENSG00000075223	2416.14	-2.13064	0.172357	-12.3617	4.20941e-35	1.32425e-32	SEMA3C
ENSG00000119138	3854.81	2.07976	0.169711	12.2547	1.58524e-34	4.88731e-32	KLF9
ENSG00000105643	885.535	2.6287	0.215933	12.1737	4.29222e-34	1.2724e-31	ARRDC2
ENSG00000124225	1758.75	2.7374	0.22484	12.1749	4.23141e-34	1.2724e-31	PMEPA1
ENSG00000127946	2291.2	2.31093	0.191208	12.0859	1.25347e-33	3.64571e-31	HIP1
ENSG00000141682	515.037	3.34049	0.276556	12.0789	1.36573e-33	3.89864e-31	PMAIP1
ENSG00000106484	1041.87	-3.42336	0.285893	-11.9742	4.84815e-33	1.3588e-30	MEST
ENSG00000130066	3962.69	2.17007	0.181315	11.9685	5.19697e-33	1.43056e-30	SAT1
ENSG00000117479	982.132	2.98136	0.250116	11.9199	9.32296e-33	2.52129e-30	SLC19A2
ENSG00000126787	287.488	-4.82724	0.405959	-11.8909	1.31909e-32	3.50583e-30	DLGAP5
ENSG00000128342	3399.32	-1.97177	0.166234	-11.8615	1.87665e-32	4.90314e-30	LIF
ENSG00000154556	1470.8	2.26685	0.19136	11.846	2.25741e-32	5.79967e-30	SORBS2
ENSG00000082482	1013.31	-3.20246	0.272733	-11.7421	7.75242e-32	1.95908e-29	KCNK2
ENSG00000167552	1884.16	-2.25956	0.193937	-11.651	2.26701e-31	5.63646e-29	TUBA1A
ENSG00000151726	1498.34	2.36785	0.203467	11.6375	2.6564e-31	6.49975e-29	ACSL1
ENSG00000114019	1501.93	-2.78199	0.239724	-11.605	3.88878e-31	9.36648e-29	AMOTL2
ENSG00000171848	415.097	-4.20882	0.363883	-11.5664	6.09803e-31	1.44617e-28	RRM2
ENSG00000123416	4550.2	-2.63744	0.228243	-11.5554	6.93441e-31	1.61961e-28	TUBA1B
ENSG00000146197	10126	-1.74992	0.152737	-11.457	2.16832e-30	4.98874e-28	SCUBE3
ENSG00000111371	237.353	5.29327	0.462358	11.4484	2.39453e-30	5.4282e-28	SLC38A1
ENSG00000114315	493.173	-3.00739	0.263856	-11.3979	4.28559e-30	9.57426e-28	HES1
ENSG00000141469	2565.98	-2.07534	0.182812	-11.3523	7.2223e-30	1.59045e-27	SLC14A1
ENSG00000171617	1608	-2.23889	0.197612	-11.3297	9.34867e-30	2.02972e-27	ENC1
ENSG00000196517	434.095	3.56122	0.315387	11.2916	1.44402e-29	3.09161e-27	SLC6A9
ENSG00000127954	155.335	-6.10137	0.542042	-11.2563	2.15711e-29	4.55504e-27	STEAP4
ENSG00000108854	1888.68	-2.20242	0.196055	-11.2337	2.78578e-29	5.80308e-27	SMURF2
ENSG00000137812	216.477	-4.68624	0.418978	-11.1849	4.83401e-29	9.93551e-27	CASC5
ENSG00000154734	11360.4	-2.12092	0.190045	-11.1601	6.39173e-29	1.29643e-26	ADAMTS1
ENSG00000153904	1248.36	-2.32494	0.20844	-11.154	6.84787e-29	1.36413e-26	DDAH1
ENSG00000198732	1274.39	2.69267	0.241425	11.1533	6.90252e-29	1.36413e-26	SMOC1
ENSG00000116741	959.322	3.27979	0.294449	11.1387	8.12554e-29	1.58551e-26	RGS2
ENSG00000170312	329.041	-4.51811	0.407449	-11.0888	1.42253e-28	2.74104e-26	CDK1
ENSG00000134686	2919.09	1.96414	0.177402	11.0717	1.72107e-28	3.27535e-26	PHC2
ENSG00000115415	5434.15	-2.23547	0.204469	-10.933	8.01162e-28	1.50609e-25	STAT1
ENSG00000269936	504.347	-3.8583	0.353755	-10.9067	1.07073e-27	1.9886e-25	MIR145
ENSG00000137962	755.246	-2.67485	0.246063	-10.8706	1.59186e-27	2.92125e-25	ARHGAP29
ENSG00000144824	738.306	-2.99972	0.276744	-10.8393	2.24064e-27	4.06346e-25	PHLDB2
ENSG00000153956	5970.33	-1.89868	0.175382	-10.826	2.59367e-27	4.649e-25	CACNA2D1
ENSG00000008083	878.621	2.73926	0.25332	10.8134	2.97326e-27	5.26815e-25	JARID2
ENSG00000116191	575.527	-2.58466	0.23916	-10.8072	3.18175e-27	5.57349e-25	RALGPS2
ENSG00000162407	3815.03	-1.87801	0.174594	-10.7564	5.52793e-27	9.5745e-25	PPAP2B
ENSG00000196526	2181.93	-2.12748	0.198998	-10.691	1.12215e-26	1.92199e-24	AFAP1
ENSG00000138182	343.885	-3.32256	0.311788	-10.6565	1.62677e-26	2.75568e-24	KIF20B
ENSG00000255112	3510.89	1.88093	0.177514	10.596	3.1106e-26	5.21195e-24	CHMP1B
ENSG00000149380	733.437	2.40414	0.226929	10.5943	3.16848e-26	5.25185e-24	P4HA3
ENSG00000008513	2333.03	2.22845	0.211571	10.5329	6.09465e-26	9.99459e-24	ST3GAL1
ENSG00000168209	3139.24	2.00303	0.190227	10.5297	6.30397e-26	1.0229e-23	DDIT4
ENSG00000137807	384.161	-3.34251	0.318195	-10.5046	8.2254e-26	1.32078e-23	KIF23
ENSG00000168078	167.262	-5.33459	0.508982	-10.4809	1.05741e-25	1.6804e-23	PBK
ENSG00000148154	1502.11	-2.16217	0.20654	-10.4685	1.20534e-25	1.89595e-23	UGCG
ENSG00000135709	1272	2.10716	0.201342	10.4656	1.24322e-25	1.93579e-23	KIAA0513
ENSG00000150764	1315.82	2.14157	0.204804	10.4567	1.36556e-25	2.10502e-23	DIXDC1
ENSG00000100526	143.026	-4.66928	0.448377	-10.4137	2.14621e-25	3.27563e-23	CDKN3
ENSG00000148841	3908.17	2.03652	0.196783	10.3491	4.22472e-25	6.38471e-23	ITPRIP
ENSG00000145632	599.198	-2.51953	0.246482	-10.222	1.58077e-24	2.36579e-22	PLK2
ENSG00000154678	559.382	-3.08088	0.301861	-10.2063	1.85852e-24	2.75473e-22	PDE1C
ENSG00000120659	236.95	4.49137	0.440332	10.2	1.98315e-24	2.91146e-22	TNFSF11
ENSG00000175063	175.05	-4.30283	0.422311	-10.1888	2.22567e-24	3.23668e-22	UBE2C
ENSG00000081923	642.668	-2.42878	0.240171	-10.1127	4.85202e-24	6.99009e-22	ATP8B1
ENSG00000182704	1187.92	2.20741	0.21873	10.0919	5.99679e-24	8.5593e-22	TSKU
ENSG00000151632	952.161	2.72666	0.270533	10.0788	6.85377e-24	9.69275e-22	AKR1C2
ENSG00000197892	864.777	2.528	0.250973	10.0728	7.28844e-24	1.02138e-21	KIF13B
ENSG00000138131	748.192	-2.70096	0.268306	-10.0667	7.75367e-24	1.07678e-21	LOXL4
ENSG00000152465	774.417	-2.22978	0.221586	-10.0628	8.0669e-24	1.11028e-21	NMT2
ENSG00000163884	132.127	5.2029	0.517392	10.056	8.64315e-24	1.17906e-21	KLF15
ENSG00000115380	7385.96	-1.69785	0.170057	-9.98403	1.79042e-23	2.421e-21	EFEMP1
ENSG00000175155	525.561	2.52735	0.254267	9.93973	2.79585e-23	3.74765e-21	YPEL2
ENSG00000105509	1730.68	2.32392	0.234754	9.89939	4.18828e-23	5.56572e-21	HAS1
ENSG00000154188	1262.27	-2.21188	0.223961	-9.87619	5.28009e-23	6.95663e-21	ANGPT1
ENSG00000173559	617.045	-2.45908	0.251195	-9.78952	1.24892e-22	1.63154e-20	NABP1
ENSG00000134853	3850.91	-1.56135	0.160154	-9.74907	1.8616e-22	2.41147e-20	PDGFRA
ENSG00000135821	2710.91	1.8589	0.191096	9.72761	2.29932e-22	2.95367e-20	GLUL
ENSG00000156970	157.077	-4.47989	0.46175	-9.70198	2.95714e-22	3.7673e-20	BUB1B
ENSG00000152952	6752.26	-1.48327	0.15314	-9.68571	3.46799e-22	4.38189e-20	PLOD2
ENSG00000178031	1845.26	-1.87912	0.194441	-9.6642	4.27957e-22	5.36338e-20	ADAMTSL1
ENSG00000196230	10701.1	-1.77624	0.184019	-9.6525	4.79726e-22	5.96369e-20	TUBB
ENSG00000142871	3401.27	-2.21365	0.229451	-9.64762	5.03094e-22	6.20415e-20	CYR61
ENSG00000067798	592.985	-2.64728	0.274554	-9.64209	5.30954e-22	6.49576e-20	NAV3
ENSG00000198947	286.297	-3.05838	0.318088	-9.61487	6.91994e-22	8.39928e-20	DMD
ENSG00000073756	1927.12	-1.68676	0.176073	-9.57989	9.71496e-22	1.16997e-19	PTGS2
ENSG00000139112	1722.05	1.95671	0.204335	9.576	1.00874e-21	1.2054e-19	GABARAPL1
ENSG00000171451	1847.38	-1.70464	0.178033	-9.57489	1.01964e-21	1.20906e-19	DSEL
ENSG00000147119	308.882	3.17332	0.333182	9.52429	1.66179e-21	1.95546e-19	CHST7
ENSG00000092853	162.382	-4.35588	0.457855	-9.51367	1.84056e-21	2.14941e-19	CLSPN
ENSG00000069667	737.604	2.22776	0.234483	9.50074	2.08409e-21	2.4155e-19	RORA
ENSG00000109805	325.292	-3.71886	0.392119	-9.48401	2.44691e-21	2.81486e-19	NCAPG
ENSG00000026559	139.015	4.27574	0.453015	9.43841	3.78469e-21	4.32155e-19	KCNG1
ENSG00000024526	171.04	-4.58541	0.486899	-9.41759	4.61579e-21	5.23179e-19	DEPDC1
ENSG00000138778	352.476	-2.86442	0.306375	-9.3494	8.81452e-21	9.91795e-19	CENPE
ENSG00000101384	872.753	-2.26762	0.2429	-9.33563	1.00389e-20	1.11977e-18	JAG1
ENSG00000138675	493.009	-2.59332	0.277806	-9.33502	1.00972e-20	1.11977e-18	FGF5
ENSG00000092068	459.272	3.3302	0.357524	9.31462	1.22384e-20	1.34754e-18	SLC7A8
ENSG00000204291	163.649	4.05409	0.435412	9.31092	1.26732e-20	1.38551e-18	COL15A1
ENSG00000145675	1675.1	1.958	0.210453	9.3037	1.35638e-20	1.47243e-18	PIK3R1
ENSG00000144810	16073.4	-1.37574	0.148067	-9.29131	1.52399e-20	1.64282e-18	COL8A1
ENSG00000143127	2998.72	1.89416	0.204142	9.27862	1.71691e-20	1.83793e-18	ITGA10
ENSG00000119326	638.928	-2.39153	0.257863	-9.27443	1.78576e-20	1.89844e-18	CTNNAL1
ENSG00000100994	6056.5	1.79825	0.194076	9.26573	1.93754e-20	2.0457e-18	PYGB
ENSG00000111341	707.127	2.16905	0.234927	9.23286	2.63492e-20	2.76308e-18	MGP
ENSG00000118689	1392.28	1.85453	0.201368	9.20963	3.27245e-20	3.40844e-18	FOXO3
ENSG00000112984	207.821	-4.06089	0.441363	-9.2008	3.55298e-20	3.67579e-18	KIF20A
ENSG00000075624	15246.8	-1.8757	0.20426	-9.18292	4.19547e-20	4.31154e-18	ACTB
ENSG00000130766	763.765	2.39738	0.261316	9.17424	4.54787e-20	4.64274e-18	SESN2
ENSG00000117632	925.237	-2.42496	0.264519	-9.16744	4.84399e-20	4.91251e-18	STMN1
ENSG00000107731	863.868	2.53921	0.277291	9.15721	5.32585e-20	5.36589e-18	UNC5B
ENSG00000060718	992.607	-1.88965	0.207311	-9.11504	7.86382e-20	7.87148e-18	COL11A1
ENSG00000152518	1722.68	1.63052	0.179706	9.07325	1.15521e-19	1.14888e-17	ZFP36L2
ENSG00000166923	10394.9	-1.89614	0.209873	-9.03472	1.64425e-19	1.62476e-17	GREM1
ENSG00000156804	1593.74	2.38158	0.263659	9.03281	1.67326e-19	1.64289e-17	FBXO32
ENSG00000107372	3740.79	1.60813	0.178432	9.01258	2.01274e-19	1.96369e-17	ZFAND5
ENSG00000184838	259.019	-3.01642	0.336494	-8.96427	3.12355e-19	3.02827e-17	PRR16
ENSG00000171241	259.105	-3.45934	0.386483	-8.95082	3.52846e-19	3.39945e-17	SHCBP1
ENSG00000101255	380.561	3.43335	0.384419	8.93127	4.21131e-19	4.03213e-17	TRIB3
ENSG00000072571	203.716	-3.87252	0.433801	-8.92695	4.37917e-19	4.16697e-17	HMMR
ENSG00000135362	426.715	2.39278	0.268319	8.91767	4.76198e-19	4.50343e-17	PRR5L
ENSG00000143228	91.2441	-4.65158	0.522659	-8.89983	5.59301e-19	5.25709e-17	NUF2
ENSG00000113916	1107.92	1.92793	0.216952	8.88646	6.30856e-19	5.89373e-17	BCL6
ENSG00000177469	6442.48	-1.92615	0.217223	-8.86714	7.50501e-19	6.96926e-17	PTRF
ENSG00000227619	131.977	3.94185	0.445521	8.84772	8.9324e-19	8.24508e-17	RP11-492E3.2
ENSG00000106070	1594.85	1.90649	0.215609	8.84235	9.37223e-19	8.59958e-17	GRB10
ENSG00000155850	1209.52	1.70406	0.192979	8.83029	1.04403e-18	9.52293e-17	SLC26A2
ENSG00000165633	847.513	2.07759	0.235462	8.82347	1.10969e-18	1.00623e-16	VSTM4
ENSG00000151208	1876.06	1.63295	0.185346	8.81028	1.24829e-18	1.12528e-16	DLG5
ENSG00000134057	550.843	-3.08674	0.350993	-8.79432	1.43913e-18	1.28978e-16	CCNB1
ENSG00000169679	192.13	-4.1667	0.474353	-8.78397	1.57804e-18	1.4061e-16	BUB1
ENSG00000143933	6825.53	-1.45756	0.166177	-8.77111	1.7692e-18	1.56737e-16	CALM2
ENSG00000151136	179.74	3.2461	0.370192	8.76868	1.80777e-18	1.59239e-16	BTBD11
ENSG00000172216	690.624	2.38365	0.271891	8.76696	1.8355e-18	1.59854e-16	CEBPB
ENSG00000176890	310.597	-2.68402	0.306132	-8.76754	1.8262e-18	1.59854e-16	TYMS
ENSG00000183287	663.467	-2.79768	0.319658	-8.75208	2.09448e-18	1.81384e-16	CCBE1
ENSG00000134824	1515.45	1.86492	0.213613	8.73036	2.53853e-18	2.18612e-16	FADS2
ENSG00000137831	3047.02	-1.4942	0.171434	-8.71593	2.88378e-18	2.46635e-16	UACA
ENSG00000174804	793.602	2.07495	0.238077	8.71545	2.89594e-18	2.46635e-16	FZD4
ENSG00000064393	3637.49	1.95974	0.224924	8.71288	2.96259e-18	2.50924e-16	HIPK2
ENSG00000123485	154.707	-4.31337	0.496553	-8.68663	3.73343e-18	3.14486e-16	HJURP
ENSG00000115641	3632.54	-1.45766	0.168828	-8.63397	5.92573e-18	4.96441e-16	FHL2
ENSG00000187720	508.54	-2.64928	0.307134	-8.62582	6.36365e-18	5.30247e-16	THSD4
ENSG00000164125	2165.21	-1.68586	0.195548	-8.62125	6.62248e-18	5.48847e-16	FAM198B
ENSG00000173546	525.761	2.38629	0.277939	8.58567	9.03123e-18	7.44473e-16	CSPG4
ENSG00000136542	4798.27	-1.48444	0.173309	-8.56526	1.07834e-17	8.84183e-16	GALNT5
ENSG00000080823	585.653	-2.08651	0.243756	-8.55982	1.1304e-17	9.2196e-16	MOK
ENSG00000170345	2372.79	-1.84096	0.216117	-8.51835	1.61836e-17	1.313e-15	FOS
ENSG00000142731	108.201	-3.93832	0.462748	-8.51073	1.72842e-17	1.39495e-15	PLK4
ENSG00000170571	635.952	-2.12143	0.249351	-8.50783	1.77225e-17	1.42288e-15	EMB
ENSG00000138160	268.017	-2.81327	0.33179	-8.47907	2.27006e-17	1.81311e-15	KIF11
ENSG00000106034	359.997	-2.37618	0.281795	-8.43229	3.38958e-17	2.69332e-15	CPED1
ENSG00000128641	3361.36	-1.67212	0.198434	-8.4266	3.55862e-17	2.81313e-15	MYO1B
ENSG00000157168	338.589	-3.24193	0.385291	-8.41424	3.9545e-17	3.11013e-15	NRG1
ENSG00000225697	622.73	2.17312	0.258312	8.41277	4.00451e-17	3.13348e-15	SLC26A6
ENSG00000167487	270.057	2.58595	0.308342	8.38662	5.00321e-17	3.89518e-15	KLHL26
ENSG00000113368	163.416	-3.18928	0.380664	-8.37819	5.3746e-17	4.16329e-15	LMNB1
ENSG00000171345	851.929	-2.59447	0.309755	-8.37588	5.48148e-17	4.22485e-15	KRT19
ENSG00000179532	329.122	2.41057	0.287994	8.37022	5.75092e-17	4.38863e-15	DNHD1
ENSG00000198826	266.334	-2.79864	0.334334	-8.3708	5.72275e-17	4.38863e-15	ARHGAP11A
ENSG00000182197	2079.94	-1.55819	0.186214	-8.36774	5.87352e-17	4.46011e-15	EXT1
ENSG00000153162	205.967	3.32713	0.397997	8.35969	6.28838e-17	4.75174e-15	BMP6
ENSG00000260941	82.6371	4.65944	0.559004	8.33526	7.73268e-17	5.8146e-15	LINC00622
ENSG00000151474	545.148	-2.13354	0.256538	-8.31665	9.04842e-17	6.77094e-15	FRMD4A
ENSG00000153071	1615.32	-1.57821	0.190164	-8.29919	1.0482e-16	7.80578e-15	DAB2
ENSG00000237649	147.411	-3.49255	0.422056	-8.2751	1.28347e-16	9.5119e-15	KIFC1
ENSG00000117228	234.681	-2.91752	0.352651	-8.27311	1.30504e-16	9.62545e-15	GBP1
ENSG00000178695	5034.71	-1.39536	0.169163	-8.24859	1.60281e-16	1.17654e-14	KCTD12
ENSG00000178607	635.781	2.20979	0.26827	8.2372	1.76293e-16	1.28794e-14	ERN1
ENSG00000111913	156.022	3.48016	0.423588	8.21591	2.1056e-16	1.53103e-14	FAM65B
ENSG00000137266	1158.55	1.88153	0.229169	8.21024	2.20748e-16	1.59757e-14	SLC22A23
ENSG00000232679	155.359	3.29203	0.401446	8.20042	2.39544e-16	1.7255e-14	RP11-400N13.3
ENSG00000152223	1390.9	-1.76575	0.2155	-8.19376	2.53187e-16	1.81529e-14	EPG5
ENSG00000173210	624.062	2.05485	0.25093	8.18893	2.63552e-16	1.88086e-14	ABLIM3
ENSG00000149591	17417.3	-1.82835	0.223607	-8.17661	2.9195e-16	2.07392e-14	TAGLN
ENSG00000128590	1086.52	1.69121	0.206942	8.17239	3.02348e-16	2.13793e-14	DNAJB9
ENSG00000090376	361.594	2.4183	0.296027	8.16918	3.10496e-16	2.18553e-14	IRAK3
ENSG00000187210	445.774	-2.28035	0.279807	-8.14975	3.64688e-16	2.55531e-14	GCNT1
ENSG00000122952	218.958	-2.84034	0.348959	-8.13949	3.96956e-16	2.76881e-14	ZWINT
ENSG00000064666	1197.17	-1.82205	0.223936	-8.13648	4.06922e-16	2.82554e-14	CNN2
ENSG00000138180	183.448	-3.56387	0.442023	-8.06264	7.46623e-16	5.16108e-14	CEP55
ENSG00000163637	1080.49	2.00726	0.249089	8.05842	7.72878e-16	5.31871e-14	PRICKLE2
ENSG00000091972	112.589	-4.07429	0.506816	-8.039	9.05768e-16	6.17806e-14	CD200
ENSG00000092621	961.617	1.68785	0.209948	8.03935	9.03154e-16	6.17806e-14	PHGDH
ENSG00000164023	729.1	-1.9515	0.243208	-8.02398	1.02369e-15	6.92737e-14	SGMS2
ENSG00000174099	1406.41	-1.53493	0.191296	-8.02387	1.02461e-15	6.92737e-14	MSRB3
ENSG00000125740	2369.58	-3.89103	0.486977	-7.99017	1.34748e-15	9.07047e-14	FOSB
ENSG00000068489	202.716	-2.78517	0.349834	-7.9614	1.70102e-15	1.14006e-13	PRR11
ENSG00000249669	240.787	-2.64974	0.332847	-7.96085	1.70861e-15	1.14018e-13	MIR143HG
ENSG00000188641	532.073	-2.04056	0.257275	-7.93144	2.16617e-15	1.43929e-13	DPYD
ENSG00000080493	728.328	-1.89948	0.239524	-7.93023	2.18734e-15	1.44711e-13	SLC4A4
ENSG00000113361	747.477	-1.88671	0.238078	-7.92476	2.2859e-15	1.50586e-13	CDH6
ENSG00000140836	1677.34	1.47763	0.187214	7.89274	2.95627e-15	1.93919e-13	ZFHX3
ENSG00000185650	2918.57	1.3051	0.165985	7.86278	3.75692e-15	2.45394e-13	ZFP36L1
ENSG00000168461	4765.52	1.55003	0.197679	7.84118	4.46327e-15	2.90301e-13	RAB31
ENSG00000141068	421.334	2.13862	0.274164	7.80053	6.16471e-15	3.99282e-13	KSR1
ENSG00000079819	1168.38	-1.55814	0.200241	-7.78133	7.17671e-15	4.62883e-13	EPB41L2
ENSG00000135111	515.83	2.04611	0.263053	7.77831	7.35011e-15	4.72092e-13	TBX3
ENSG00000160014	1858.29	-1.47988	0.190441	-7.77077	7.80088e-15	4.98965e-13	CALM3
ENSG00000117650	62.9737	-4.62528	0.595389	-7.76849	7.94263e-15	5.05933e-13	NEK2
ENSG00000183023	365.766	-2.4957	0.321495	-7.76279	8.30837e-15	5.27052e-13	SLC8A1
ENSG00000146376	422.409	-2.28324	0.294631	-7.74951	9.22461e-15	5.82776e-13	ARHGAP18
ENSG00000102572	2130.41	1.54706	0.199736	7.74554	9.51794e-15	5.98853e-13	STK24
ENSG00000163513	5926.29	-1.28401	0.16644	-7.71458	1.21379e-14	7.60593e-13	TGFBR2
ENSG00000065911	1010.42	1.68875	0.219576	7.69096	1.4604e-14	9.11418e-13	MTHFD2
ENSG00000179094	1668.63	1.5551	0.202248	7.68906	1.48215e-14	9.21266e-13	PER1
ENSG00000152104	2779.87	-1.38554	0.180514	-7.67555	1.64707e-14	1.01966e-12	PTPN14
ENSG00000167900	320.781	-3.01707	0.393115	-7.67477	1.6571e-14	1.02177e-12	TK1
ENSG00000175426	251.365	3.18036	0.415477	7.65472	1.93733e-14	1.1898e-12	PCSK1
ENSG00000125965	328.176	-2.9932	0.391187	-7.6516	1.985e-14	1.21424e-12	GDF5
ENSG00000128272	3466.39	1.33326	0.174454	7.64245	2.1312e-14	1.29852e-12	ATF4
ENSG00000148700	5897.77	-1.46359	0.191669	-7.63599	2.24093e-14	1.36e-12	ADD3
ENSG00000115355	1390.33	-1.54025	0.202112	-7.62075	2.5221e-14	1.5215e-12	CCDC88A
ENSG00000182628	393.468	-2.22903	0.292504	-7.62051	2.52679e-14	1.5215e-12	SKA2
ENSG00000134107	3040.03	-1.3876	0.182615	-7.59849	2.99596e-14	1.79699e-12	BHLHE40
ENSG00000120594	706.755	2.00148	0.263693	7.5902	3.19422e-14	1.90848e-12	PLXDC2
ENSG00000116183	51.1146	4.69231	0.620842	7.55799	4.0936e-14	2.4364e-12	PAPPA2
ENSG00000170017	3579.08	-1.29719	0.172352	-7.52641	5.21526e-14	3.09205e-12	ALCAM
ENSG00000111799	11516.3	-1.44425	0.19192	-7.52523	5.26271e-14	3.10822e-12	COL12A1
ENSG00000091986	12743	-1.57789	0.210576	-7.49321	6.72113e-14	3.95444e-12	CCDC80
ENSG00000115363	315.811	-2.20382	0.294199	-7.49091	6.83967e-14	4.00888e-12	EVA1A
ENSG00000116690	184.882	2.95846	0.395078	7.48828	6.97817e-14	4.07456e-12	PRG4
ENSG00000147454	1192.43	1.49157	0.199681	7.46977	8.03359e-14	4.67313e-12	SLC25A37
ENSG00000183578	311.535	2.51559	0.337191	7.46043	8.62394e-14	4.99767e-12	TNFAIP8L3
ENSG00000107984	625.811	-2.47347	0.331764	-7.45552	8.95153e-14	5.16808e-12	DKK1
ENSG00000039560	2343.04	-1.28685	0.1727	-7.45134	9.23946e-14	5.31442e-12	RAI14
ENSG00000135046	6686.6	-1.26674	0.170266	-7.43978	1.00853e-13	5.77938e-12	ANXA1
ENSG00000155158	431.61	1.95119	0.264357	7.38091	1.57211e-13	8.97556e-12	TTC39B
ENSG00000092607	976.165	1.66293	0.225322	7.38025	1.57991e-13	8.98685e-12	TBX15
ENSG00000176771	104.755	-4.12656	0.559791	-7.37161	1.68579e-13	9.51883e-12	NCKAP5
ENSG00000231991	11419.3	-1.19868	0.162598	-7.37205	1.68024e-13	9.51883e-12	ANXA2P2
ENSG00000188211	303.155	2.14699	0.291284	7.37078	1.69636e-13	9.54356e-12	NCR3LG1
ENSG00000174136	1640	-1.47675	0.200913	-7.35019	1.97926e-13	1.10946e-11	RGMB
ENSG00000070669	599.614	2.06527	0.28174	7.33042	2.2944e-13	1.28146e-11	ASNS
ENSG00000109819	101.791	3.51533	0.480851	7.31064	2.65872e-13	1.47957e-11	PPARGC1A
ENSG00000172348	187.415	-2.58499	0.353772	-7.30693	2.73323e-13	1.51556e-11	RCAN2
ENSG00000163629	1903.95	1.46493	0.20071	7.29877	2.90407e-13	1.60452e-11	PTPN13
ENSG00000186871	88.4402	-3.57308	0.489859	-7.2941	3.00667e-13	1.65528e-11	ERCC6L
ENSG00000198959	7583.02	-1.68633	0.231218	-7.29324	3.02578e-13	1.65987e-11	TGM2
ENSG00000184408	107.638	-3.73705	0.512443	-7.29262	3.03987e-13	1.66169e-11	KCND2
ENSG00000164611	412.337	-2.23255	0.306576	-7.28221	3.28397e-13	1.78878e-11	PTTG1
ENSG00000113083	13698.3	-1.10194	0.151373	-7.27964	3.34712e-13	1.81675e-11	LOX
ENSG00000154447	615.142	-1.73762	0.240108	-7.2368	4.59385e-13	2.48471e-11	SH3RF1
ENSG00000157600	524.209	1.83557	0.254135	7.22284	5.09138e-13	2.74418e-11	TMEM164
ENSG00000151414	2861.67	-1.29998	0.180297	-7.2102	5.58689e-13	3.00077e-11	NEK7
ENSG00000171320	46.0273	-4.5174	0.627338	-7.20089	5.98199e-13	3.20182e-11	ESCO2
ENSG00000107249	611.714	2.19033	0.305145	7.178	7.07377e-13	3.77308e-11	GLIS3
ENSG00000117399	106.108	-3.52839	0.492063	-7.17061	7.46617e-13	3.96866e-11	CDC20
ENSG00000183421	171.637	-2.6716	0.373299	-7.15673	8.26259e-13	4.3769e-11	RIPK4
ENSG00000127589	875.075	-1.80782	0.253269	-7.13793	9.47491e-13	5.00191e-11	TUBBP1
ENSG00000101608	4355.11	-1.35501	0.189861	-7.13683	9.55096e-13	5.02485e-11	MYL12A
ENSG00000099875	665.725	2.17705	0.305754	7.12026	1.07725e-12	5.64823e-11	MKNK2
ENSG00000143476	132.107	-3.17877	0.446609	-7.11756	1.09858e-12	5.74052e-11	DTL
ENSG00000137804	230.181	-2.91186	0.409883	-7.10412	1.2109e-12	6.30606e-11	NUSAP1
ENSG00000163507	171.952	-3.1826	0.449309	-7.08332	1.4074e-12	7.30472e-11	KIAA1524
ENSG00000157227	24851.5	1.12416	0.159607	7.04334	1.87685e-12	9.70863e-11	MMP14
ENSG00000006459	384.37	1.97877	0.281172	7.03757	1.95621e-12	1.00853e-10	KDM7A
ENSG00000166741	4727.3	1.14034	0.162126	7.03368	2.01157e-12	1.03361e-10	NNMT
ENSG00000167553	1909.65	-1.5527	0.220929	-7.02804	2.09451e-12	1.07265e-10	TUBA1C
ENSG00000162520	653.158	-1.73366	0.247649	-7.00048	2.55091e-12	1.30206e-10	SYNC
ENSG00000165244	53.823	-4.18656	0.599809	-6.97982	2.95558e-12	1.50364e-10	ZNF367
ENSG00000152268	145.635	3.7	0.5312	6.96537	3.27535e-12	1.66084e-10	SPON1
ENSG00000137331	873.042	-1.45992	0.210194	-6.94559	3.76888e-12	1.90483e-10	IER3
ENSG00000145386	222.357	-2.7432	0.395099	-6.94308	3.83642e-12	1.93263e-10	CCNA2
ENSG00000107679	678.827	1.75341	0.252718	6.93821	3.97101e-12	1.98749e-10	PLEKHA1
ENSG00000115604	77.0509	3.556	0.512524	6.93821	3.97111e-12	1.98749e-10	IL18R1
ENSG00000134830	136.846	3.34391	0.482184	6.93492	4.06457e-12	2.02768e-10	C5AR2
ENSG00000067177	417.331	2.15706	0.311089	6.93389	4.09411e-12	2.03583e-10	PHKA1
ENSG00000122707	898.236	-1.56959	0.226579	-6.92734	4.28816e-12	2.12546e-10	RECK
ENSG00000176014	1709.36	-1.37698	0.199107	-6.91577	4.65338e-12	2.29175e-10	TUBB6
ENSG00000246430	98.9459	-3.11963	0.451069	-6.91609	4.64273e-12	2.29175e-10	LINC00968
ENSG00000131370	1338.94	1.67798	0.242679	6.91441	4.69812e-12	2.30642e-10	SH3BP5
ENSG00000154096	1973.37	-1.44049	0.208502	-6.90874	4.88961e-12	2.39281e-10	THY1
ENSG00000117519	2153.05	-1.3382	0.193811	-6.90469	5.03123e-12	2.44657e-10	CNN3
ENSG00000150551	357.85	-2.02896	0.293836	-6.90509	5.0172e-12	2.44657e-10	LYPD1
ENSG00000050405	3420.8	-1.21828	0.17691	-6.88643	5.72083e-12	2.77316e-10	LIMA1
ENSG00000151617	617.163	2.13829	0.31073	6.88152	5.92157e-12	2.86148e-10	EDNRA
ENSG00000154654	339.818	-2.3027	0.335658	-6.86027	6.87308e-12	3.31089e-10	NCAM2
ENSG00000178033	501.664	-1.76579	0.257606	-6.85462	7.15012e-12	3.43361e-10	FAM26E
ENSG00000147459	2031.4	-1.21067	0.176792	-6.84797	7.49075e-12	3.58602e-10	DOCK5
ENSG00000184557	636.241	-1.6635	0.24331	-6.83696	8.08922e-12	3.86054e-10	SOCS3
ENSG00000105971	1057.07	-1.52357	0.224168	-6.79652	1.07174e-11	5.09902e-10	CAV2
ENSG00000256663	49.0208	-4.23009	0.622557	-6.7947	1.08541e-11	5.1482e-10	RP11-424C20.2
ENSG00000138119	5777.25	-1.43499	0.211276	-6.79205	1.10553e-11	5.22751e-10	MYOF
ENSG00000179222	4471.55	-1.14676	0.169049	-6.78362	1.17205e-11	5.52512e-10	MAGED1
ENSG00000114346	485.743	-2.02021	0.2981	-6.77694	1.22746e-11	5.76867e-10	ECT2
ENSG00000139926	2941.9	-1.1933	0.176171	-6.77354	1.25666e-11	5.88799e-10	FRMD6
ENSG00000141401	217.624	2.24098	0.331523	6.75966	1.38319e-11	6.46115e-10	IMPA2
ENSG00000163535	211.143	-2.50229	0.370204	-6.75922	1.38738e-11	6.46115e-10	SGOL2
ENSG00000115687	432.281	1.83621	0.271796	6.75581	1.42036e-11	6.59483e-10	PASK
ENSG00000121621	108.311	-3.19285	0.473028	-6.74981	1.48038e-11	6.85286e-10	KIF18A
ENSG00000106392	2408.94	-1.56097	0.231625	-6.73924	1.59215e-11	7.34821e-10	C1GALT1
ENSG00000153561	465.443	1.83037	0.271814	6.73389	1.65186e-11	7.60102e-10	RMND5A
ENSG00000176658	697.839	1.54182	0.229139	6.72875	1.71125e-11	7.85086e-10	MYO1D
ENSG00000143702	1567.48	-1.76457	0.262425	-6.72408	1.767e-11	8.08257e-10	CEP170
ENSG00000111206	188.828	-2.36489	0.351746	-6.72328	1.77677e-11	8.10078e-10	FOXM1
ENSG00000122863	1605.37	1.3263	0.197281	6.7229	1.78149e-11	8.10078e-10	CHST3
ENSG00000112406	762.665	1.44689	0.215271	6.72125	1.80169e-11	8.16856e-10	HECA
ENSG00000176697	646.195	-1.66172	0.247404	-6.71662	1.85991e-11	8.40775e-10	BDNF
ENSG00000214391	168.574	-2.4391	0.363387	-6.71212	1.9182e-11	8.64594e-10	RP11-121L10.3
ENSG00000149485	4317.49	2.97188	0.442808	6.71143	1.92724e-11	8.66135e-10	FADS1
ENSG00000077684	1108.97	1.44913	0.216313	6.69926	2.09484e-11	9.36001e-10	JADE1
ENSG00000151229	829.734	1.65077	0.246404	6.69946	2.09196e-11	9.36001e-10	SLC2A13
ENSG00000122966	287.789	-2.01279	0.300497	-6.69821	2.10985e-11	9.39981e-10	CIT
ENSG00000105875	330.665	1.92041	0.287309	6.68412	2.32317e-11	1.03204e-09	WDR91
ENSG00000082497	364.18	2.02096	0.302439	6.68222	2.35357e-11	1.04254e-09	SERTAD4
ENSG00000006016	619.407	2.02713	0.30361	6.67675	2.44291e-11	1.07901e-09	CRLF1
ENSG00000162413	1655.55	1.26317	0.189334	6.67166	2.52934e-11	1.11399e-09	KLHL21
ENSG00000007933	297.75	-2.40589	0.360835	-6.66757	2.60072e-11	1.14217e-09	FMO3
ENSG00000155660	2624.87	-1.14097	0.171381	-6.65748	2.78572e-11	1.21994e-09	PDIA4
ENSG00000119139	489.757	-1.69389	0.254531	-6.65493	2.83443e-11	1.23775e-09	TJP2
ENSG00000152661	9156.71	-1.07152	0.161325	-6.642	3.09464e-11	1.34757e-09	GJA1
ENSG00000184009	19892.8	-1.40563	0.211857	-6.6348	3.24953e-11	1.41103e-09	ACTG1
ENSG00000205542	12570.1	-1.27864	0.192741	-6.63397	3.26776e-11	1.41496e-09	TMSB4X
ENSG00000155792	209.05	-2.63636	0.399289	-6.60263	4.0393e-11	1.74414e-09	DEPTOR
ENSG00000161011	7873.78	1.40037	0.2123	6.59621	4.21799e-11	1.81621e-09	SQSTM1
ENSG00000115525	658.674	1.65281	0.250677	6.59341	4.29846e-11	1.8457e-09	ST3GAL5
ENSG00000113721	6830.9	1.31954	0.200209	6.59081	4.37439e-11	1.87309e-09	PDGFRB
ENSG00000183723	723.584	1.45343	0.220588	6.58887	4.43188e-11	1.89245e-09	CMTM4
ENSG00000167291	1542.34	1.42101	0.215983	6.57927	4.72776e-11	2.01321e-09	TBC1D16
ENSG00000123689	985.636	3.84974	0.586084	6.56857	5.08004e-11	2.15727e-09	G0S2
ENSG00000111424	336.882	-1.8652	0.283984	-6.56796	5.1009e-11	2.16017e-09	VDR
ENSG00000102189	946.317	-1.48741	0.226623	-6.56333	5.26178e-11	2.2222e-09	EEA1
ENSG00000148344	357.556	1.83488	0.27959	6.56275	5.2825e-11	2.22486e-09	PTGES
ENSG00000134250	10535.6	1.00518	0.153271	6.5582	5.44621e-11	2.28756e-09	NOTCH2
ENSG00000185585	720.093	1.95445	0.298044	6.55761	5.46755e-11	2.29028e-09	OLFML2A
ENSG00000151725	109.63	-3.08612	0.470733	-6.55599	5.52755e-11	2.30914e-09	CENPU
ENSG00000152409	606.761	1.72799	0.263711	6.55261	5.65404e-11	2.35559e-09	JMY
ENSG00000182718	9955.56	-1.10252	0.168325	-6.54995	5.75558e-11	2.39144e-09	ANXA2
ENSG00000141338	721.839	-1.95163	0.298073	-6.54747	5.85206e-11	2.42499e-09	ABCA8
ENSG00000206538	1660.19	-1.75861	0.268683	-6.54529	5.93784e-11	2.45393e-09	VGLL3
ENSG00000164938	962.252	1.45954	0.223102	6.54205	6.06802e-11	2.50103e-09	TP53INP1
ENSG00000171150	1234.97	-1.44062	0.220475	-6.53417	6.39626e-11	2.62929e-09	SOCS5
ENSG00000221818	140.396	-2.69409	0.412872	-6.52524	6.78938e-11	2.78346e-09	EBF2
ENSG00000148773	702.154	-3.71235	0.569652	-6.51687	7.17907e-11	2.93542e-09	MKI67
ENSG00000113739	8200.74	-1.30182	0.200293	-6.49957	8.05475e-11	3.28476e-09	STC2
ENSG00000175727	1198.39	1.2567	0.19352	6.49387	8.36573e-11	3.40258e-09	MLXIP
ENSG00000186185	74.4604	-3.42751	0.528308	-6.4877	8.71552e-11	3.53552e-09	KIF18B
ENSG00000138758	3094.1	-1.28311	0.197928	-6.4827	9.00932e-11	3.64231e-09	2011-09-01
ENSG00000162231	1828.88	1.31488	0.202838	6.48242	9.02604e-11	3.64231e-09	NXF1
ENSG00000113742	955.049	1.53443	0.236783	6.48033	9.15247e-11	3.68369e-09	CPEB4
ENSG00000019991	3799.9	-1.0642	0.1643	-6.47717	9.34608e-11	3.75182e-09	HGF
ENSG00000113810	973.067	-1.58787	0.245345	-6.47197	9.67305e-11	3.87299e-09	SMC4
ENSG00000203760	155.101	-2.61893	0.404731	-6.4708	9.74879e-11	3.8932e-09	CENPW
ENSG00000164161	297.645	-2.5815	0.399024	-6.46954	9.83019e-11	3.91557e-09	HHIP
ENSG00000164070	242.539	2.0529	0.31785	6.45872	1.05596e-10	4.19525e-09	HSPA4L
ENSG00000204634	219.572	2.14875	0.333649	6.44016	1.19348e-10	4.72942e-09	TBC1D8
ENSG00000159176	3548.61	-1.33273	0.207241	-6.43084	1.26903e-10	5.01592e-09	CSRP1
ENSG00000198796	1430.78	-3.06632	0.476939	-6.42917	1.28306e-10	5.05841e-09	ALPK2
ENSG00000118985	2402.4	1.12771	0.175538	6.42432	1.32459e-10	5.2088e-09	ELL2
ENSG00000155816	204.396	-2.25331	0.350937	-6.42083	1.35529e-10	5.31599e-09	FMN2
ENSG00000143924	741.178	-1.58605	0.247044	-6.4201	1.36181e-10	5.32801e-09	EML4
ENSG00000165304	212.572	-2.47943	0.386327	-6.41797	1.38106e-10	5.38961e-09	MELK
ENSG00000103855	2748.24	1.21053	0.189127	6.40062	1.54746e-10	6.02376e-09	CD276
ENSG00000156535	5371.62	1.18773	0.185579	6.40017	1.55208e-10	6.02652e-09	CD109
ENSG00000159399	1563.85	-1.27707	0.199884	-6.38907	1.669e-10	6.46422e-09	HK2
ENSG00000163584	1626.07	-1.18451	0.185617	-6.38151	1.7535e-10	6.77447e-09	RPL22L1
ENSG00000138166	629.913	1.60426	0.251521	6.37824	1.7913e-10	6.90323e-09	DUSP5
ENSG00000104687	1369.21	1.31163	0.206157	6.36229	1.9877e-10	7.64098e-09	GSR
ENSG00000146670	122.078	-2.77475	0.437063	-6.34862	2.17253e-10	8.33073e-09	CDCA5
ENSG00000167601	2439.63	-1.09012	0.171926	-6.34059	2.28884e-10	8.75494e-09	AXL
ENSG00000109686	1054.72	-1.28454	0.202643	-6.33891	2.31398e-10	8.82923e-09	SH3D19
ENSG00000104884	579.075	-1.65669	0.261543	-6.33428	2.38445e-10	9.07561e-09	ERCC2
ENSG00000167325	1006.69	-1.39764	0.220787	-6.33027	2.4473e-10	9.2919e-09	RRM1
ENSG00000166147	23964	-1.0199	0.161229	-6.32578	2.51951e-10	9.54258e-09	FBN1
ENSG00000112972	1450.96	1.38697	0.219462	6.31986	2.618e-10	9.89128e-09	HMGCS1
ENSG00000165507	676.961	1.83267	0.290341	6.31213	2.75221e-10	1.03729e-08	C10orf10
ENSG00000002834	3566.68	-1.32061	0.209377	-6.30734	2.83876e-10	1.06731e-08	LASP1
ENSG00000117114	2943.09	-1.13462	0.180265	-6.29418	3.09036e-10	1.15907e-08	LPHN2
ENSG00000069275	3338.31	-1.08917	0.173056	-6.29376	3.09877e-10	1.15941e-08	NUCKS1
ENSG00000162496	671.733	-1.75803	0.279917	-6.28055	3.37386e-10	1.25927e-08	DHRS3
ENSG00000085117	569.14	1.53648	0.245382	6.26157	3.81128e-10	1.4191e-08	CD82
ENSG00000150347	2976.41	1.43025	0.228472	6.26007	3.84812e-10	1.42937e-08	ARID5B
ENSG00000164096	2316.72	-1.10934	0.17722	-6.25967	3.85791e-10	1.42956e-08	C4orf3
ENSG00000150630	819.997	-1.43966	0.230156	-6.25517	3.97075e-10	1.46785e-08	VEGFC
ENSG00000139174	333.508	-1.81647	0.290504	-6.25284	4.0305e-10	1.48637e-08	PRICKLE1
ENSG00000115902	455.732	1.98215	0.317174	6.24939	4.12052e-10	1.51594e-08	SLC1A4
ENSG00000197321	1903.78	-1.3096	0.209624	-6.24738	4.17383e-10	1.53189e-08	SVIL
ENSG00000119969	195.446	-2.44173	0.39087	-6.2469	4.18669e-10	1.53297e-08	HELLS
ENSG00000235162	673.504	-1.44494	0.231367	-6.24524	4.2316e-10	1.54574e-08	C12orf75
ENSG00000141448	164.209	-2.48854	0.39884	-6.23946	4.39078e-10	1.60009e-08	GATA6
ENSG00000145685	1352.69	1.23384	0.197764	6.23897	4.40474e-10	1.60139e-08	LHFPL2
ENSG00000144560	1784.18	1.28329	0.205743	6.23733	4.45103e-10	1.61442e-08	VGLL4
ENSG00000125089	117.426	2.95087	0.473717	6.22918	4.68887e-10	1.69669e-08	SH3TC1
ENSG00000162630	33.6886	-4.09207	0.657321	-6.22538	4.80399e-10	1.73427e-08	B3GALT2
ENSG00000198642	710.153	-1.41541	0.227651	-6.21748	5.05216e-10	1.8196e-08	KLHL9
ENSG00000165410	1186.9	-1.19676	0.19262	-6.21304	5.19686e-10	1.86736e-08	CFL2
ENSG00000185950	312.099	2.46402	0.396625	6.21245	5.21642e-10	1.87003e-08	IRS2
ENSG00000143401	696.482	-1.55492	0.25041	-6.20949	5.31572e-10	1.9012e-08	ANP32E
ENSG00000196878	298.722	1.89402	0.30526	6.20463	5.48272e-10	1.95639e-08	LAMB3
ENSG00000255364	53.8662	-3.9304	0.633781	-6.20151	5.59223e-10	1.99086e-08	RP11-94A24.1
ENSG00000261609	331.518	1.77922	0.287095	6.19732	5.74315e-10	2.03988e-08	GAN
ENSG00000118849	346.247	-1.82389	0.294616	-6.19072	5.98887e-10	2.12226e-08	RARRES1
ENSG00000087586	223.762	-2.22473	0.359388	-6.19033	6.00396e-10	2.12273e-08	AURKA
ENSG00000165124	648.329	-1.75241	0.283258	-6.18661	6.14709e-10	2.16836e-08	SVEP1
ENSG00000131018	1323.23	-1.24424	0.20164	-6.17058	6.80405e-10	2.39462e-08	SYNE1
ENSG00000139318	764.193	-1.85833	0.301254	-6.16865	6.88764e-10	2.41852e-08	DUSP6
ENSG00000128165	98.9454	3.26944	0.530103	6.16755	6.9357e-10	2.42986e-08	ADM2
ENSG00000177169	890.323	1.59983	0.26042	6.14327	8.08391e-10	2.8257e-08	ULK1
ENSG00000179750	59.9837	-3.81075	0.620573	-6.1407	8.2159e-10	2.86534e-08	APOBEC3B
ENSG00000177426	976.194	1.23694	0.201613	6.13521	8.50491e-10	2.95944e-08	TGIF1
ENSG00000140961	243.291	1.92445	0.313932	6.13015	8.77945e-10	3.04809e-08	OSGIN1
ENSG00000223380	2055.21	-1.06479	0.173911	-6.12266	9.20265e-10	3.18784e-08	SEC22B
ENSG00000154027	404.503	-1.77861	0.29057	-6.12111	9.29247e-10	3.21174e-08	AK5
ENSG00000164506	1013.4	1.30078	0.212769	6.11357	9.74289e-10	3.35988e-08	STXBP5
ENSG00000140526	6167.12	1.25841	0.206027	6.10797	1.00909e-09	3.47211e-08	ABHD2
ENSG00000139278	6498.29	-0.959046	0.157055	-6.10644	1.01875e-09	3.49756e-08	GLIPR1
ENSG00000169908	3627.24	-1.32675	0.217464	-6.10103	1.0539e-09	3.61019e-08	TM4SF1
ENSG00000129038	1128.87	-1.43032	0.234492	-6.09963	1.06314e-09	3.63378e-08	LOXL1
ENSG00000013293	74.4667	-3.64094	0.597681	-6.09178	1.11665e-09	3.80823e-08	SLC7A14
ENSG00000127564	40.4897	-3.83108	0.629014	-6.09061	1.12483e-09	3.82766e-08	PKMYT1
ENSG00000197646	127.568	-2.87334	0.472439	-6.08194	1.18739e-09	4.03162e-08	PDCD1LG2
ENSG00000188229	1721.7	-1.19412	0.196632	-6.07288	1.25636e-09	4.25645e-08	TUBB4B
ENSG00000151553	1066.07	-1.21062	0.199432	-6.07035	1.2763e-09	4.3145e-08	FAM160B1
ENSG00000143867	163.335	-2.47552	0.407889	-6.06911	1.28624e-09	4.33858e-08	OSR1
ENSG00000104635	3411.94	1.25329	0.206555	6.06759	1.29842e-09	4.37012e-08	SLC39A14
ENSG00000166851	148.887	-2.39109	0.394905	-6.05486	1.40541e-09	4.71993e-08	PLK1
ENSG00000174600	920.525	1.40433	0.232158	6.04901	1.45739e-09	4.88384e-08	CMKLR1
ENSG00000211445	371.993	1.67511	0.27695	6.04843	1.46267e-09	4.89091e-08	GPX3
ENSG00000109846	963.749	1.64765	0.272944	6.03658	1.57413e-09	5.2522e-08	CRYAB
ENSG00000153823	206.27	2.12864	0.352815	6.03329	1.6065e-09	5.34865e-08	PID1
ENSG00000154122	7993.28	1.4197	0.235409	6.03079	1.63163e-09	5.4206e-08	ANKH
ENSG00000149633	191.761	-2.06566	0.342767	-6.02642	1.67633e-09	5.54725e-08	KIAA1755
ENSG00000155755	423.712	-1.55367	0.257812	-6.02636	1.67695e-09	5.54725e-08	TMEM237
ENSG00000187134	3824.35	3.26976	0.542787	6.02402	1.70141e-09	5.61612e-08	AKR1C1
ENSG00000021762	652.731	1.59394	0.264662	6.02256	1.71678e-09	5.65475e-08	OSBPL5
ENSG00000131747	1446.13	-3.18826	0.529624	-6.01985	1.74577e-09	5.73795e-08	TOP2A
ENSG00000137124	296.592	-1.81404	0.301449	-6.01774	1.76872e-09	5.80101e-08	ALDH1B1
ENSG00000117594	181.356	2.52363	0.420179	6.00609	1.90046e-09	6.21988e-08	HSD11B1
ENSG00000142945	200.329	-2.87387	0.478611	-6.00459	1.91811e-09	6.26434e-08	KIF2C
ENSG00000135269	1045.46	-1.20572	0.200854	-6.00296	1.9375e-09	6.31429e-08	TES
ENSG00000163430	22140.6	-0.875669	0.145904	-6.00167	1.95292e-09	6.35112e-08	FSTL1
ENSG00000221890	111.862	2.60734	0.434524	6.00045	1.96769e-09	6.38566e-08	NPTXR
ENSG00000229097	759.558	-1.38433	0.230854	-5.99656	2.01542e-09	6.52683e-08	CALM2P2
ENSG00000184445	219.456	-2.27948	0.380238	-5.99487	2.03649e-09	6.58124e-08	KNTC1
ENSG00000165801	1119.03	1.18581	0.198042	5.98768	2.12857e-09	6.86441e-08	ARHGEF40
ENSG00000079931	1379.14	-1.23261	0.206371	-5.97277	2.33257e-09	7.50659e-08	MOXD1
ENSG00000148842	151.933	2.24636	0.37615	5.97198	2.34386e-09	7.5272e-08	CNNM2
ENSG00000146674	41614.3	-1.03076	0.172614	-5.97147	2.35119e-09	7.53504e-08	IGFBP3
ENSG00000148468	580.879	-1.46244	0.245045	-5.96803	2.4014e-09	7.67998e-08	FAM171A1
ENSG00000164300	499.345	1.51393	0.25383	5.96433	2.45637e-09	7.83953e-08	SERINC5
ENSG00000034063	91.4926	-3.40945	0.571921	-5.9614	2.50087e-09	7.96506e-08	UHRF1
ENSG00000013588	1197.6	1.20159	0.202838	5.9239	3.14403e-09	9.99284e-08	GPRC5A
ENSG00000068024	462.604	1.6216	0.274894	5.89902	3.65665e-09	1.15982e-07	HDAC4
ENSG00000198467	10372.6	-1.21052	0.205223	-5.89855	3.66709e-09	1.16074e-07	TPM2
ENSG00000173542	1535.36	1.40848	0.239016	5.89284	3.79624e-09	1.19916e-07	MOB1B
ENSG00000269374	272.307	1.81144	0.307944	5.88237	4.04431e-09	1.27491e-07	CTB-50E14.5
ENSG00000075218	106.29	-2.68689	0.457438	-5.87378	4.25959e-09	1.34003e-07	GTSE1
ENSG00000118193	155.733	-2.54859	0.433995	-5.87239	4.29566e-09	1.34863e-07	KIF14
ENSG00000116285	4517.51	1.07011	0.18253	5.86267	4.55487e-09	1.42421e-07	ERRFI1
ENSG00000138193	88.4672	-2.84872	0.485897	-5.8628	4.55122e-09	1.42421e-07	PLCE1
ENSG00000184661	150.905	-3.06102	0.522372	-5.85986	4.6326e-09	1.44558e-07	CDCA2
ENSG00000099250	6795.21	-0.951608	0.162849	-5.8435	5.11154e-09	1.59181e-07	NRP1
ENSG00000100196	1632.66	-1.31898	0.226022	-5.8356	5.35973e-09	1.66573e-07	KDELR3
ENSG00000155324	566.499	-1.47778	0.253346	-5.83305	5.44247e-09	1.68804e-07	GRAMD3
ENSG00000115318	776.05	-1.29106	0.221433	-5.83046	5.52738e-09	1.71094e-07	LOXL3
ENSG00000177409	498.818	-1.91796	0.329015	-5.82942	5.56198e-09	1.71819e-07	SAMD9L
ENSG00000161091	760	1.29966	0.22304	5.82702	5.64246e-09	1.73957e-07	MFSD12
ENSG00000003402	1850.13	1.13483	0.194765	5.82667	5.65433e-09	1.73975e-07	CFLAR
ENSG00000167716	589.512	1.6219	0.278529	5.82309	5.77702e-09	1.77396e-07	WDR81
ENSG00000161638	13626.2	1.11305	0.191222	5.82073	5.85899e-09	1.79555e-07	ITGA5
ENSG00000134324	988.271	1.16865	0.20101	5.81388	6.10394e-09	1.86691e-07	LPIN1
ENSG00000067560	6365.72	-0.902728	0.155355	-5.81076	6.21909e-09	1.89722e-07	RHOA
ENSG00000170860	874.322	-1.24216	0.213778	-5.81053	6.22765e-09	1.89722e-07	LSM3
ENSG00000133657	4559.87	-1.06281	0.182958	-5.80905	6.28293e-09	1.91028e-07	ATP13A3
ENSG00000170961	2384.71	-2.83723	0.488707	-5.80557	6.41463e-09	1.94649e-07	HAS2
ENSG00000163808	56.612	-3.20438	0.552232	-5.80261	6.52909e-09	1.97733e-07	KIF15
ENSG00000104549	1110.76	1.30755	0.22542	5.8005	6.61186e-09	1.99847e-07	SQLE
ENSG00000155090	1319.4	-1.358	0.234134	-5.80009	6.62781e-09	1.99937e-07	KLF10
ENSG00000096968	659.076	1.36423	0.235529	5.79217	6.94814e-09	2.09191e-07	JAK2
ENSG00000240849	590.896	1.39	0.240034	5.79084	7.0034e-09	2.10443e-07	TMEM189
ENSG00000196850	764.952	1.52888	0.264299	5.78466	7.26585e-09	2.17905e-07	PPTC7
ENSG00000162490	42.3186	3.74005	0.647242	5.77844	7.53981e-09	2.25682e-07	DRAXIN
ENSG00000164649	149.547	-2.23338	0.386714	-5.77527	7.68299e-09	2.29522e-07	CDCA7L
ENSG00000185697	148.041	-2.19385	0.380554	-5.76487	8.17211e-09	2.43662e-07	MYBL1
ENSG00000184178	471.261	-1.4959	0.259563	-5.76313	8.2567e-09	2.45709e-07	SCFD2
ENSG00000147872	2080.15	1.10715	0.192387	5.75483	8.67311e-09	2.57603e-07	PLIN2
ENSG00000109466	306.693	2.07365	0.360535	5.75157	8.84163e-09	2.61943e-07	KLHL2
ENSG00000179820	2556.97	-1.24994	0.217331	-5.75135	8.8532e-09	2.61943e-07	MYADM
ENSG00000119812	1367	-1.13836	0.197993	-5.74949	8.95151e-09	2.64344e-07	FAM98A
ENSG00000225511	100.02	2.68009	0.468122	5.7252	1.03314e-08	3.0451e-07	LINC00475
ENSG00000113161	1388.78	1.33331	0.234026	5.69729	1.21729e-08	3.58101e-07	HMGCR
ENSG00000146918	264.315	-1.94597	0.34166	-5.69563	1.22917e-08	3.60907e-07	NCAPG2
ENSG00000163590	64.9805	3.09493	0.543624	5.69314	1.24721e-08	3.65508e-07	PPM1L
ENSG00000155511	74.7973	-3.04185	0.534391	-5.69217	1.25432e-08	3.66895e-07	GRIA1
ENSG00000109674	43.2528	-3.65605	0.642841	-5.68734	1.29035e-08	3.7672e-07	NEIL3
ENSG00000135454	119.723	2.47651	0.435664	5.68446	1.31229e-08	3.824e-07	B4GALNT1
ENSG00000144554	80.0523	-2.76461	0.486384	-5.684	1.3158e-08	3.82698e-07	FANCD2
ENSG00000116678	1620.02	-1.27094	0.223612	-5.68367	1.31832e-08	3.82709e-07	LEPR
ENSG00000168615	8802.29	-0.882651	0.155335	-5.68223	1.32949e-08	3.85227e-07	ADAM9
ENSG00000100297	190.027	-2.14725	0.377966	-5.68107	1.33856e-08	3.87127e-07	MCM5
ENSG00000110619	1199.69	1.17512	0.206986	5.67728	1.36851e-08	3.95048e-07	CARS
ENSG00000106511	91.0478	-2.75825	0.48615	-5.67367	1.39768e-08	4.02715e-07	MEOX2
ENSG00000137193	290.639	-1.93091	0.340684	-5.66775	1.44688e-08	4.16113e-07	PIM1
ENSG00000198408	3986.97	1.01485	0.179276	5.66081	1.5066e-08	4.3248e-07	MGEA5
ENSG00000058272	1511.19	-1.06253	0.187916	-5.65429	1.56488e-08	4.48375e-07	PPP1R12A
ENSG00000108001	807.747	-1.3239	0.234318	-5.64999	1.60457e-08	4.58896e-07	EBF3
ENSG00000130340	3113.09	0.926936	0.1641	5.64861	1.6175e-08	4.61737e-07	SNX9
ENSG00000143797	777.572	1.20072	0.21359	5.62159	1.8921e-08	5.39126e-07	MBOAT2
ENSG00000107554	1151.57	1.22566	0.218045	5.62113	1.89716e-08	5.39572e-07	DNMBP
ENSG00000150995	297.879	1.85399	0.329949	5.61901	1.92055e-08	5.45218e-07	ITPR1
ENSG00000267519	278.124	-1.88038	0.334904	-5.61467	1.96939e-08	5.58055e-07	MIR24-2
ENSG00000197712	2418.13	-0.949376	0.169138	-5.61302	1.98829e-08	5.62375e-07	FAM114A1
ENSG00000059573	1146.4	-1.17011	0.208784	-5.60442	2.08957e-08	5.89939e-07	ALDH18A1
ENSG00000198729	71.3434	3.00502	0.536652	5.59958	2.14875e-08	6.05539e-07	PPP1R14C
ENSG00000178882	135.773	-2.39519	0.427772	-5.59922	2.15317e-08	6.05676e-07	FAM101A
ENSG00000170412	74.3718	2.74951	0.492369	5.58425	2.3471e-08	6.59027e-07	GPRC5C
ENSG00000180801	542.98	-1.46607	0.262576	-5.58344	2.3581e-08	6.60911e-07	ARSJ
ENSG00000120158	264.941	1.89242	0.339153	5.57982	2.40762e-08	6.7302e-07	RCL1
ENSG00000187741	97.3583	-2.79788	0.501443	-5.57965	2.41004e-08	6.7302e-07	FANCA
ENSG00000120802	630.574	-1.6983	0.304681	-5.57404	2.48902e-08	6.93819e-07	TMPO
ENSG00000123213	531.718	-1.35991	0.244018	-5.57299	2.50404e-08	6.96748e-07	NLN
ENSG00000197043	4426.04	-1.03681	0.186251	-5.56672	2.59583e-08	7.20985e-07	ANXA6
ENSG00000172716	583.979	-1.61098	0.289475	-5.56517	2.61894e-08	7.26097e-07	SLFN11
ENSG00000090857	998.898	1.14635	0.206153	5.56067	2.68737e-08	7.43731e-07	PDPR
ENSG00000131471	93.5081	2.57928	0.463922	5.55972	2.702e-08	7.46441e-07	AOC3
ENSG00000140105	1537.12	1.02313	0.184095	5.55764	2.73445e-08	7.54054e-07	WARS
ENSG00000138071	5535.24	-0.886601	0.159572	-5.55612	2.75832e-08	7.59276e-07	ACTR2
ENSG00000063660	1434.83	1.05858	0.190828	5.54731	2.90105e-08	7.97144e-07	GPC1
ENSG00000141404	55.4008	3.29595	0.594282	5.5461	2.92118e-08	8.01246e-07	GNAL
ENSG00000243927	694.235	-1.36187	0.245696	-5.54291	2.9748e-08	8.14504e-07	MRPS6
ENSG00000117410	1187.47	1.19419	0.215782	5.53425	3.12566e-08	8.5429e-07	ATP6V0B
ENSG00000137449	1337.67	-1.16612	0.210756	-5.53305	3.14713e-08	8.58638e-07	CPEB2
ENSG00000157456	132.945	-2.83988	0.513348	-5.53208	3.16452e-08	8.61856e-07	CCNB2
ENSG00000133110	30425.4	-0.803065	0.145195	-5.53093	3.18545e-08	8.66028e-07	POSTN
ENSG00000000971	2820.84	-0.973632	0.176205	-5.52557	3.28417e-08	8.90333e-07	CFH
ENSG00000121774	944.703	-1.12662	0.203897	-5.52545	3.2864e-08	8.90333e-07	KHDRBS1
ENSG00000213694	986.667	1.29837	0.235013	5.52465	3.30142e-08	8.92832e-07	S1PR3
ENSG00000173706	4822.64	-1.28067	0.231904	-5.52243	3.34351e-08	9.02631e-07	HEG1
ENSG00000090530	379.826	-1.62746	0.294998	-5.51687	3.45088e-08	9.28874e-07	LEPREL1
ENSG00000106546	1596.61	-1.00579	0.182315	-5.51677	3.45277e-08	9.28874e-07	AHR
ENSG00000138061	9928.67	-0.837127	0.151792	-5.51497	3.48844e-08	9.36836e-07	CYP1B1
ENSG00000182606	816.262	-1.27775	0.231781	-5.51277	3.53236e-08	9.46979e-07	TRAK1
ENSG00000154839	62.03	-3.22488	0.58529	-5.50988	3.59075e-08	9.60962e-07	SKA1
ENSG00000114796	828.778	1.32592	0.240712	5.50833	3.62258e-08	9.67689e-07	KLHL24
ENSG00000169926	1494.88	1.0108	0.183514	5.50804	3.62844e-08	9.67689e-07	KLF13
ENSG00000070214	2261.19	1.08947	0.197884	5.50564	3.67837e-08	9.7931e-07	SLC44A1
ENSG00000125968	567.239	1.77276	0.32217	5.50258	3.74283e-08	9.94755e-07	ID1
ENSG00000175592	487.609	-1.65206	0.300273	-5.50188	3.75763e-08	9.96969e-07	FOSL1
ENSG00000170801	158.705	2.25904	0.41072	5.5002	3.79367e-08	1.0048e-06	HTRA3
ENSG00000107738	368.631	-2.10972	0.383691	-5.49849	3.83057e-08	1.01283e-06	C10orf54
ENSG00000170624	428.07	1.55124	0.282247	5.49604	3.88408e-08	1.02523e-06	SGCD
ENSG00000092841	15924.5	-0.968838	0.176327	-5.49455	3.91718e-08	1.03219e-06	MYL6
ENSG00000198919	178.901	-2.25902	0.411255	-5.49298	3.95203e-08	1.0396e-06	DZIP3
ENSG00000154258	395.441	-1.70052	0.309719	-5.49052	4.00756e-08	1.05241e-06	ABCA9
ENSG00000150961	2664.77	-0.943515	0.17186	-5.49002	4.01899e-08	1.05362e-06	SEC24D
ENSG00000144655	451.098	-1.66674	0.303704	-5.48806	4.06378e-08	1.06355e-06	CSRNP1
ENSG00000105329	1124.34	1.18929	0.216742	5.48713	4.08523e-08	1.06735e-06	TGFB1
ENSG00000223547	300.775	1.5843	0.288798	5.48584	4.11507e-08	1.07333e-06	ZNF844
ENSG00000170522	652.793	-1.73071	0.315697	-5.48219	4.20082e-08	1.09385e-06	ELOVL6
ENSG00000147852	118.523	2.50613	0.457377	5.47935	4.26889e-08	1.10845e-06	VLDLR
ENSG00000164109	163.41	-2.20209	0.401895	-5.47925	4.2713e-08	1.10845e-06	MAD2L1
ENSG00000132846	105.853	2.59806	0.474409	5.47642	4.34029e-08	1.12446e-06	ZBED3
ENSG00000100302	30.8743	3.58428	0.654547	5.47598	4.35095e-08	1.12533e-06	RASD2
ENSG00000179562	431.409	1.49201	0.272822	5.4688	4.53103e-08	1.16995e-06	GCC1
ENSG00000204103	165.09	2.20038	0.40289	5.46151	4.7211e-08	1.21699e-06	MAFB
ENSG00000176619	776.505	-1.21291	0.222207	-5.45849	4.80207e-08	1.23579e-06	LMNB2
ENSG00000102996	126.904	2.35624	0.432003	5.45422	4.91875e-08	1.26371e-06	MMP15
ENSG00000110047	816.821	-1.28514	0.235889	-5.44805	5.09243e-08	1.30615e-06	EHD1
ENSG00000169744	164.469	-2.14397	0.393579	-5.44737	5.11192e-08	1.30897e-06	LDB2
ENSG00000168779	371.016	1.4664	0.269588	5.43944	5.34495e-08	1.36638e-06	SHOX2
ENSG00000109906	28.6074	3.63549	0.668763	5.43615	5.44451e-08	1.38952e-06	ZBTB16
ENSG00000166272	1609.53	0.997972	0.183691	5.43288	5.54514e-08	1.41286e-06	WBP1L
ENSG00000166801	535.85	-1.33472	0.245729	-5.4317	5.58197e-08	1.4199e-06	FAM111A
ENSG00000138356	362.549	-1.67415	0.308361	-5.4292	5.66071e-08	1.43756e-06	AOX1
ENSG00000125538	26.567	-3.63809	0.670244	-5.42801	5.69866e-08	1.44482e-06	IL1B
ENSG00000183091	34.4451	3.55068	0.654387	5.42596	5.7644e-08	1.45908e-06	NEB
ENSG00000137310	131.418	-2.19291	0.404248	-5.42466	5.80636e-08	1.46489e-06	TCF19
ENSG00000187954	598.819	1.27839	0.235653	5.42487	5.79958e-08	1.46489e-06	CYHR1
ENSG00000001084	451.436	1.44004	0.265481	5.42429	5.81841e-08	1.46553e-06	GCLC
ENSG00000131153	68.692	-2.82624	0.521472	-5.41973	5.96879e-08	1.50096e-06	GINS2
ENSG00000136235	2755.35	1.00151	0.18483	5.41857	6.00768e-08	1.50828e-06	GPNMB
ENSG00000116774	1874.53	-1.18031	0.217844	-5.41815	6.02195e-08	1.5094e-06	OLFML3
ENSG00000105983	834.075	1.16229	0.2146	5.4161	6.09116e-08	1.52427e-06	LMBR1
ENSG00000106415	270.757	1.71635	0.317287	5.40946	6.32156e-08	1.57937e-06	GLCCI1
ENSG00000005007	1058.77	1.1429	0.211318	5.40845	6.35716e-08	1.58569e-06	UPF1
ENSG00000134198	125.837	2.19612	0.406538	5.40199	6.59039e-08	1.64121e-06	TSPAN2
ENSG00000079215	519.122	-1.42811	0.264621	-5.39683	6.78271e-08	1.68638e-06	SLC1A3
ENSG00000116815	170.6	2.26498	0.419841	5.39485	6.85827e-08	1.70125e-06	CD58
ENSG00000170776	1589.18	1.03249	0.191391	5.39468	6.86462e-08	1.70125e-06	AKAP13
ENSG00000184588	506.571	1.614	0.299319	5.39222	6.9591e-08	1.7219e-06	PDE4B
ENSG00000111057	128.556	-2.53496	0.471131	-5.38058	7.42458e-08	1.83413e-06	KRT18
ENSG00000189159	369.964	-1.50968	0.280659	-5.37906	7.48776e-08	1.84678e-06	HN1
ENSG00000065613	2121.84	1.181	0.219713	5.3752	7.64967e-08	1.8837e-06	SLK
ENSG00000183840	74.6965	-2.7738	0.516299	-5.37248	7.76616e-08	1.90933e-06	GPR39
ENSG00000129195	64.4393	-3.30513	0.615312	-5.37146	7.81022e-08	1.91711e-06	FAM64A
ENSG00000131386	248.587	1.7829	0.331965	5.37073	7.84167e-08	1.92177e-06	GALNT15
ENSG00000127472	30.4001	-3.47371	0.646829	-5.37037	7.85759e-08	1.92261e-06	PLA2G5
ENSG00000071127	4182.27	-0.907364	0.169006	-5.36881	7.92568e-08	1.9362e-06	WDR1
ENSG00000149798	367.044	-1.4702	0.274243	-5.36096	8.27823e-08	2.01913e-06	CDC42EP2
ENSG00000245532	15431.4	0.88479	0.165145	5.35765	8.43099e-08	2.05314e-06	NEAT1
ENSG00000166292	503.431	3.08394	0.575966	5.35439	8.58473e-08	2.08728e-06	TMEM100
ENSG00000152818	1429.26	-1.22199	0.228467	-5.34864	8.86171e-08	2.15123e-06	UTRN
ENSG00000137076	7104.71	-0.92087	0.172436	-5.34037	9.27584e-08	2.24822e-06	TLN1
ENSG00000259207	673.473	1.35264	0.253415	5.33767	9.41501e-08	2.27837e-06	ITGB3
ENSG00000166016	263.195	2.13195	0.399484	5.33674	9.46313e-08	2.28643e-06	ABTB2
ENSG00000111696	510.041	1.39428	0.261399	5.33392	9.61123e-08	2.31858e-06	NT5DC3
ENSG00000129646	162.005	2.17463	0.408401	5.32474	1.01098e-07	2.43503e-06	QRICH2
ENSG00000076706	440.25	1.53835	0.289016	5.32273	1.02222e-07	2.45343e-06	MCAM
ENSG00000090020	827.612	1.15203	0.216444	5.32252	1.02339e-07	2.45343e-06	SLC9A1
ENSG00000178999	46.484	-3.26476	0.613372	-5.32265	1.02267e-07	2.45343e-06	AURKB
ENSG00000006704	449.023	1.51734	0.28553	5.31413	1.07169e-07	2.56524e-06	GTF2IRD1
ENSG00000161791	922.31	1.19297	0.224552	5.31266	1.08037e-07	2.58201e-06	FMNL3
ENSG00000187498	8887.38	1.04005	0.195786	5.31217	1.08328e-07	2.58496e-06	COL4A1
ENSG00000184304	318.392	-1.57184	0.295947	-5.31125	1.08878e-07	2.59406e-06	PRKD1
ENSG00000070087	1927.91	-0.986723	0.186009	-5.30472	1.12849e-07	2.68223e-06	PFN2
ENSG00000082996	503.748	1.35898	0.25619	5.30459	1.12927e-07	2.68223e-06	RNF13
ENSG00000167106	603.711	1.39389	0.262847	5.30303	1.13895e-07	2.70107e-06	FAM102A
ENSG00000144724	2035.86	1.01234	0.19103	5.29937	1.16203e-07	2.75157e-06	PTPRG
ENSG00000182667	839.359	-1.16964	0.220774	-5.29788	1.17158e-07	2.76991e-06	NTM
ENSG00000132199	602.583	1.23908	0.233905	5.29737	1.17484e-07	2.77337e-06	ENOSF1
ENSG00000138814	1776.76	1.01497	0.191875	5.28974	1.2249e-07	2.88713e-06	PPP3CA
ENSG00000128606	221.361	-1.7442	0.329827	-5.28824	1.23498e-07	2.90644e-06	LRRC17
ENSG00000035499	48.4518	-3.04078	0.57528	-5.28574	1.25197e-07	2.94194e-06	DEPDC1B
ENSG00000122591	1488.65	-0.993779	0.188075	-5.28396	1.26418e-07	2.9616e-06	FAM126A
ENSG00000139289	6944.27	0.993658	0.188047	5.28409	1.26334e-07	2.9616e-06	PHLDA1
ENSG00000114626	220.838	1.76956	0.334965	5.28281	1.27214e-07	2.97572e-06	ABTB1
ENSG00000137502	323.318	-1.4971	0.283616	-5.27861	1.30164e-07	3.04012e-06	RAB30
ENSG00000115091	3438.18	-0.951915	0.180345	-5.2783	1.30388e-07	3.04075e-06	ACTR3
ENSG00000167703	280.199	1.64555	0.311961	5.27486	1.32859e-07	3.09368e-06	SLC43A2
ENSG00000165338	447.002	1.35139	0.256562	5.2673	1.38448e-07	3.21896e-06	HECTD2
ENSG00000080573	1731.04	1.04182	0.197962	5.26275	1.41919e-07	3.2947e-06	COL5A3
ENSG00000100647	935.481	1.17342	0.223022	5.26146	1.42912e-07	3.31277e-06	KIAA0247
ENSG00000103044	110.916	-2.3762	0.451786	-5.25957	1.44394e-07	3.34208e-06	HAS3
ENSG00000187479	124.124	2.12344	0.404921	5.24408	1.57063e-07	3.62987e-06	C11orf96
ENSG00000103187	1802.81	-0.945538	0.180376	-5.24204	1.58813e-07	3.66482e-06	COTL1
ENSG00000128245	1035.91	-1.13852	0.217305	-5.2393	1.61191e-07	3.71414e-06	YWHAH
ENSG00000140948	844.988	1.16722	0.22311	5.23161	1.6804e-07	3.86618e-06	ZCCHC14
ENSG00000067064	1180.69	1.23137	0.235495	5.22885	1.70572e-07	3.91858e-06	IDI1
ENSG00000188581	48.508	-2.96214	0.566542	-5.22845	1.70938e-07	3.92115e-06	KRTAP1-1
ENSG00000121152	79.3418	-2.87011	0.549665	-5.22156	1.77424e-07	4.06389e-06	NCAPH
ENSG00000127528	82.443	-2.69983	0.517189	-5.2202	1.78728e-07	4.08768e-06	KLF2
ENSG00000141551	1450.44	0.99109	0.190047	5.21498	1.8384e-07	4.19836e-06	CSNK1D
ENSG00000164483	33.9301	-3.3773	0.648412	-5.20857	1.90298e-07	4.33942e-06	SAMD3
ENSG00000110092	7591.98	-1.07449	0.206376	-5.20645	1.92486e-07	4.38281e-06	CCND1
ENSG00000135862	27750.2	-0.818617	0.157243	-5.20606	1.9289e-07	4.38555e-06	LAMC1
ENSG00000168398	271.056	-1.64795	0.316731	-5.20299	1.96104e-07	4.45205e-06	BDKRB2
ENSG00000176208	61.2047	-2.84918	0.547959	-5.19963	1.99685e-07	4.52669e-06	ATAD5
ENSG00000167034	159.087	1.89642	0.364875	5.19745	2.02041e-07	4.57337e-06	NKX3-1
ENSG00000074935	377.159	1.58426	0.304997	5.19435	2.05433e-07	4.63653e-06	TUBE1
ENSG00000222041	526.399	-1.35047	0.259978	-5.19454	2.05227e-07	4.63653e-06	LINC00152
ENSG00000080839	146.95	-2.12671	0.409581	-5.19239	2.0761e-07	4.67882e-06	RBL1
ENSG00000170873	584.868	1.24054	0.23893	5.19204	2.08007e-07	4.68092e-06	MTSS1
ENSG00000120875	2406.68	2.38544	0.460358	5.18171	2.19858e-07	4.94041e-06	DUSP4
ENSG00000111802	811.516	1.13426	0.219019	5.17883	2.23285e-07	5.00282e-06	TDP2
ENSG00000130402	5016.84	-0.833433	0.16093	-5.17884	2.23275e-07	5.00282e-06	ACTN4
ENSG00000143799	621.123	-1.19054	0.230221	-5.17131	2.32461e-07	5.20086e-06	PARP1
ENSG00000099860	1700.51	1.16498	0.225604	5.16381	2.41971e-07	5.39795e-06	GADD45B
ENSG00000136240	4513.55	-0.814023	0.157633	-5.16404	2.41682e-07	5.39795e-06	KDELR2
ENSG00000185070	1291.9	1.13103	0.219338	5.15657	2.51517e-07	5.60279e-06	FLRT2
ENSG00000110880	3395.81	-0.854531	0.165826	-5.15317	2.56123e-07	5.69717e-06	CORO1C
ENSG00000067082	3137.15	-0.843806	0.163791	-5.15173	2.58097e-07	5.7328e-06	KLF6
ENSG00000100731	1508.95	0.949762	0.184429	5.14974	2.60854e-07	5.7857e-06	PCNX
ENSG00000248698	47.1083	-3.04082	0.590548	-5.14916	2.6166e-07	5.79524e-06	LINC01085
ENSG00000117226	418.05	-1.70631	0.331441	-5.14817	2.63035e-07	5.81734e-06	GBP3
ENSG00000101871	510.975	-1.38687	0.269543	-5.14528	2.67125e-07	5.89088e-06	MID1
ENSG00000169710	1910.06	1.1625	0.225934	5.14533	2.67052e-07	5.89088e-06	FASN
ENSG00000162614	840.16	-1.11924	0.218093	-5.13193	2.86788e-07	6.31549e-06	NEXN
ENSG00000133026	993.576	-1.17038	0.228089	-5.13124	2.87833e-07	6.32946e-06	MYH10
ENSG00000150687	4006.89	-0.913088	0.178011	-5.12939	2.90676e-07	6.38286e-06	PRSS23
ENSG00000123700	106.238	-2.25182	0.439416	-5.12456	2.98226e-07	6.53934e-06	KCNJ2
ENSG00000112308	3255.55	0.906389	0.177002	5.12079	3.0426e-07	6.66217e-06	C6orf62
ENSG00000029363	2022.69	-0.915653	0.178859	-5.11942	3.06484e-07	6.70136e-06	BCLAF1
ENSG00000004660	397.805	1.51299	0.295573	5.11884	3.07421e-07	6.71231e-06	CAMKK1
ENSG00000133639	1289.54	1.00584	0.196524	5.11816	3.08525e-07	6.72689e-06	BTG1
ENSG00000172380	6246.24	-0.786933	0.153822	-5.11585	3.12327e-07	6.80017e-06	GNG12
ENSG00000198542	5625.92	-0.911803	0.178257	-5.11509	3.13593e-07	6.81811e-06	ITGBL1
ENSG00000136824	558.668	-1.29794	0.253915	-5.11171	3.19249e-07	6.93131e-06	SMC2
ENSG00000223969	32.2452	3.31573	0.64944	5.10552	3.29889e-07	7.15224e-06	AC002456.2
ENSG00000150401	282.502	1.5213	0.29806	5.10398	3.32575e-07	7.20034e-06	DCUN1D2
ENSG00000131480	111.075	2.52438	0.494858	5.10121	3.37488e-07	7.29646e-06	AOC2
ENSG00000189319	279.455	1.60586	0.314894	5.09967	3.40247e-07	7.3458e-06	FAM53B
ENSG00000113448	913.199	1.24956	0.245046	5.09931	3.40901e-07	7.34963e-06	PDE4D
ENSG00000162704	2843.11	-0.98811	0.193813	-5.09827	3.42764e-07	7.37948e-06	ARPC5
ENSG00000074181	4071.41	0.883914	0.173775	5.08654	3.64661e-07	7.83996e-06	NOTCH3
ENSG00000100504	623.204	-1.47692	0.290518	-5.08376	3.70031e-07	7.94433e-06	PYGL
ENSG00000138835	1024.12	-1.03143	0.202914	-5.08309	3.71345e-07	7.96145e-06	RGS3
ENSG00000100580	699.647	1.32306	0.260356	5.08171	3.74045e-07	8.00821e-06	TMED8
ENSG00000105976	1494.52	-0.988519	0.194752	-5.0758	3.85872e-07	8.24995e-06	MET
ENSG00000072952	151.805	-2.1994	0.43363	-5.07207	3.93503e-07	8.40145e-06	MRVI1
ENSG00000161326	498.611	-1.23769	0.244059	-5.07128	3.95151e-07	8.41332e-06	DUSP14
ENSG00000227295	377.339	1.35262	0.266716	5.0714	3.94904e-07	8.41332e-06	ELL2P1
ENSG00000120063	1264.86	1.05514	0.208169	5.06867	4.00602e-07	8.51762e-06	GNA13
ENSG00000103404	249.34	1.83425	0.361953	5.06765	4.02763e-07	8.55178e-06	USP31
ENSG00000197415	485.233	-1.51568	0.299315	-5.06384	4.10888e-07	8.7123e-06	VEPH1
ENSG00000160200	190.309	1.97713	0.390608	5.06168	4.15578e-07	8.79964e-06	CBS
ENSG00000107957	3404.01	0.995053	0.196677	5.05933	4.20729e-07	8.88602e-06	SH3PXD2A
ENSG00000166173	935.604	1.04874	0.207289	5.05929	4.20811e-07	8.88602e-06	LARP6
ENSG00000093009	49.39	-3.14333	0.62142	-5.0583	4.23016e-07	8.92036e-06	CDC45
ENSG00000188916	50.4814	2.82907	0.55978	5.05389	4.32911e-07	9.10645e-06	FAM196A
ENSG00000205765	807.464	1.09717	0.217096	5.05384	4.33021e-07	9.10645e-06	C5orf51
ENSG00000114850	4776.06	-1.01545	0.201034	-5.05113	4.3921e-07	9.22401e-06	SSR3
ENSG00000136193	1547.6	-0.934105	0.184956	-5.0504	4.40875e-07	9.24638e-06	SCRN1
ENSG00000185262	355.449	1.43096	0.28344	5.04854	4.45191e-07	9.32421e-06	UBALD2
ENSG00000237807	136.967	-2.05643	0.407645	-5.04465	4.54358e-07	9.5033e-06	RP11-400K9.4
ENSG00000136732	492.486	1.24684	0.247344	5.0409	4.63338e-07	9.67798e-06	GYPC
ENSG00000166446	346.257	1.48244	0.294131	5.04006	4.65376e-07	9.7074e-06	CDYL2
ENSG00000161800	478.811	-1.55213	0.308039	-5.03874	4.68597e-07	9.76139e-06	RACGAP1
ENSG00000144959	647.672	-1.40018	0.278165	-5.03365	4.81239e-07	1.00112e-05	NCEH1
ENSG00000051108	1793.63	0.911757	0.181195	5.0319	4.85652e-07	1.00894e-05	HERPUD1
ENSG00000185201	1308.97	-1.13521	0.225699	-5.02977	4.91079e-07	1.01884e-05	IFITM2
ENSG00000083123	137.65	-2.04923	0.407654	-5.02688	4.98515e-07	1.03288e-05	BCKDHB
ENSG00000106080	1470.91	-1.06603	0.212404	-5.01888	5.19747e-07	1.07542e-05	FKBP14
ENSG00000104889	101.938	-2.21533	0.441844	-5.01383	5.33568e-07	1.10254e-05	RNASEH2A
ENSG00000140525	299.822	-2.02471	0.403856	-5.01345	5.34634e-07	1.10326e-05	FANCI
ENSG00000117318	1816.71	1.06149	0.211994	5.00717	5.52371e-07	1.13834e-05	ID3
ENSG00000065833	688.936	1.14745	0.229203	5.00627	5.54937e-07	1.1421e-05	ME1
ENSG00000164647	547.703	-1.32884	0.265515	-5.00476	5.59313e-07	1.14957e-05	STEAP1
ENSG00000128050	962.99	-1.02513	0.204938	-5.00217	5.66875e-07	1.16357e-05	PAICS
ENSG00000163359	81831	0.872914	0.174529	5.00153	5.68759e-07	1.16588e-05	COL6A3
ENSG00000168874	374.483	1.33982	0.268047	4.99846	5.77891e-07	1.18303e-05	ATOH8
ENSG00000166833	818.823	1.30234	0.260574	4.99797	5.79355e-07	1.18445e-05	NAV2
ENSG00000240694	95.4138	-2.35433	0.471112	-4.9974	5.81079e-07	1.1864e-05	PNMA2
ENSG00000135451	63.9409	-2.62722	0.526192	-4.9929	5.9479e-07	1.21279e-05	TROAP
ENSG00000129596	201.669	1.80354	0.361241	4.99261	5.9568e-07	1.213e-05	CDO1
ENSG00000060237	3516.97	0.827034	0.165664	4.99223	5.96873e-07	1.21383e-05	WNK1
ENSG00000145431	1299.95	-0.961529	0.192894	-4.98476	6.20394e-07	1.26e-05	PDGFC
ENSG00000179981	373.693	1.54943	0.310927	4.98327	6.2518e-07	1.26805e-05	TSHZ1
ENSG00000255248	2264.57	-0.907236	0.182187	-4.97969	6.36876e-07	1.29007e-05	RP11-166D19.1
ENSG00000136160	81.4032	2.56986	0.516546	4.97509	6.52189e-07	1.31936e-05	EDNRB
ENSG00000172260	1546.78	-0.948943	0.190921	-4.97035	6.68332e-07	1.35024e-05	NEGR1
ENSG00000100422	1059.06	1.15512	0.23252	4.96783	6.77079e-07	1.36542e-05	CERK
ENSG00000140564	2385.47	0.950237	0.191284	4.96767	6.77614e-07	1.36542e-05	FURIN
ENSG00000133872	2743.97	0.865717	0.174283	4.96731	6.78872e-07	1.36616e-05	TMEM66
ENSG00000103249	1011.84	1.25059	0.252008	4.96251	6.95877e-07	1.39856e-05	CLCN7
ENSG00000116133	1200.28	1.08796	0.219265	4.96185	6.98253e-07	1.40151e-05	DHCR24
ENSG00000121769	74.9487	2.68466	0.541193	4.96063	7.02642e-07	1.40848e-05	FABP3
ENSG00000119986	379.6	1.44995	0.292438	4.95814	7.11727e-07	1.42484e-05	AVPI1
ENSG00000116584	841.969	1.05946	0.213757	4.95638	7.18169e-07	1.43587e-05	ARHGEF2
ENSG00000133816	4070.33	-0.814065	0.164439	-4.95056	7.39996e-07	1.47759e-05	MICAL2
ENSG00000033867	940.386	-1.06872	0.216038	-4.9469	7.54036e-07	1.50368e-05	SLC4A7
ENSG00000100335	742.638	1.07618	0.217673	4.94403	7.65245e-07	1.52406e-05	MIEF1
ENSG00000174371	68.5339	-3.03965	0.615287	-4.94022	7.80338e-07	1.55212e-05	EXO1
ENSG00000171051	86.4212	2.29824	0.465354	4.93869	7.86474e-07	1.56231e-05	FPR1
ENSG00000138413	1279.41	0.940336	0.190416	4.93833	7.87932e-07	1.56319e-05	IDH1
ENSG00000161381	25.9741	3.30208	0.669365	4.93316	8.09115e-07	1.60315e-05	PLXDC1
ENSG00000184677	689.074	1.17946	0.239339	4.92799	8.30806e-07	1.64401e-05	ZBTB40
ENSG00000188215	756.41	1.11631	0.226612	4.92609	8.38926e-07	1.65795e-05	DCUN1D3
ENSG00000080546	445.287	1.27193	0.258539	4.91968	8.66843e-07	1.71093e-05	SESN1
ENSG00000272047	1076.77	-1.00539	0.204546	-4.91522	8.86808e-07	1.7481e-05	GTF2H5
ENSG00000173598	549.665	1.1896	0.242195	4.91175	9.02684e-07	1.77712e-05	NUDT4
ENSG00000164619	334.777	-1.4188	0.288936	-4.91042	9.08812e-07	1.78502e-05	BMPER
ENSG00000205213	1449.77	-0.941247	0.191685	-4.91038	9.09012e-07	1.78502e-05	LGR4
ENSG00000106299	933.93	1.03201	0.210254	4.90841	9.1817e-07	1.80071e-05	WASL
ENSG00000211459	7980.01	0.75104	0.153022	4.90807	9.19786e-07	1.80159e-05	MT-RNR1
ENSG00000140416	9998.15	-2.08362	0.424873	-4.90409	9.38598e-07	1.8361e-05	TPM1
ENSG00000136114	105.433	-2.16612	0.441759	-4.90339	9.41952e-07	1.84033e-05	THSD1
ENSG00000145708	41.99	2.96896	0.605913	4.89998	9.58458e-07	1.87021e-05	CRHBP
ENSG00000172757	6311.84	-0.779087	0.159105	-4.89668	9.74701e-07	1.8995e-05	CFL1
ENSG00000105880	152.702	2.04612	0.418012	4.89488	9.83658e-07	1.91453e-05	DLX5
ENSG00000119280	628.339	-1.66142	0.339531	-4.89327	9.91721e-07	1.92779e-05	C1orf198
ENSG00000052802	1397.76	1.17112	0.239346	4.89301	9.93076e-07	1.92799e-05	MSMO1
ENSG00000095383	609.251	-1.23598	0.252661	-4.89186	9.98897e-07	1.93685e-05	TBC1D2
ENSG00000120805	1572.52	-0.88926	0.18184	-4.89035	1.00656e-06	1.94925e-05	ARL1
ENSG00000173227	117.196	2.29659	0.46977	4.88875	1.01476e-06	1.96268e-05	SYT12
ENSG00000135926	1813.85	0.893765	0.182844	4.88813	1.01798e-06	1.96644e-05	TMBIM1
ENSG00000133119	104.821	-2.16712	0.443576	-4.88556	1.03134e-06	1.98726e-05	RFC3
ENSG00000168036	8932.63	0.865609	0.177174	4.88563	1.03096e-06	1.98726e-05	CTNNB1
ENSG00000130508	6552.05	0.779339	0.159535	4.88508	1.03385e-06	1.98962e-05	PXDN
ENSG00000034510	11055.9	-0.756763	0.155052	-4.88072	1.05699e-06	2.0316e-05	TMSB10
ENSG00000172345	67.6259	-2.56654	0.526199	-4.87751	1.07431e-06	2.06232e-05	STARD5
ENSG00000168389	201.84	1.7104	0.35079	4.87586	1.08334e-06	2.07707e-05	MFSD2A
ENSG00000210082	93109.3	0.716423	0.146981	4.87427	1.09212e-06	2.09131e-05	MT-RNR2
ENSG00000111275	198.382	1.8887	0.387633	4.87238	1.10259e-06	2.10874e-05	ALDH2
ENSG00000102024	3485.2	-0.883719	0.181438	-4.87064	1.11238e-06	2.12483e-05	PLS3
ENSG00000123983	1529.94	0.935562	0.192106	4.87002	1.11587e-06	2.12885e-05	ACSL3
ENSG00000133030	2864.54	-0.887095	0.182202	-4.86874	1.12312e-06	2.14004e-05	MPRIP
ENSG00000081041	66.8189	-2.66125	0.546636	-4.86842	1.12495e-06	2.14088e-05	CXCL2
ENSG00000143878	2497.6	0.882624	0.181356	4.8668	1.13422e-06	2.15586e-05	RHOB
ENSG00000099260	273.203	-1.70692	0.351047	-4.86238	1.15982e-06	2.2018e-05	PALMD
ENSG00000168497	37.4424	-3.05105	0.627776	-4.86009	1.17331e-06	2.22467e-05	SDPR
ENSG00000048540	42.7041	3.03489	0.624727	4.85794	1.18612e-06	2.24607e-05	LMO3
ENSG00000156113	1573.28	1.02639	0.211291	4.85771	1.18751e-06	2.24607e-05	KCNMA1
ENSG00000128274	450.262	1.24505	0.256323	4.85735	1.18967e-06	2.2474e-05	A4GALT
ENSG00000119042	1050.34	1.11416	0.229513	4.85444	1.20726e-06	2.27784e-05	SATB2
ENSG00000091436	1217.19	-0.99744	0.205582	-4.85178	1.22359e-06	2.30582e-05	MLTK
ENSG00000172965	503.252	-1.23135	0.253876	-4.8502	1.23338e-06	2.32143e-05	MIR4435-1HG
ENSG00000116120	498.928	-1.23255	0.254171	-4.8493	1.23895e-06	2.32625e-05	FARSB
ENSG00000136868	1335.6	1.07274	0.221213	4.84935	1.23869e-06	2.32625e-05	SLC31A1
ENSG00000177663	324.371	1.54465	0.3187	4.84673	1.25515e-06	2.35379e-05	IL17RA
ENSG00000091656	726.451	-1.12197	0.231592	-4.84458	1.26882e-06	2.37653e-05	ZFHX4
ENSG00000170340	631.94	1.14529	0.23649	4.84289	1.27966e-06	2.39393e-05	B3GNT2
ENSG00000120889	2424.34	0.862488	0.178357	4.83575	1.32645e-06	2.47845e-05	TNFRSF10B
ENSG00000198585	717.603	1.06137	0.219593	4.83338	1.34235e-06	2.50513e-05	NUDT16
ENSG00000167711	34.4399	3.03017	0.626989	4.8329	1.34561e-06	2.50817e-05	SERPINF2
ENSG00000168566	440.6	1.34833	0.279129	4.8305	1.36188e-06	2.53543e-05	SNRNP48
ENSG00000110721	302.592	1.47252	0.304961	4.82857	1.3752e-06	2.55713e-05	CHKA
ENSG00000133794	225.147	1.63833	0.33942	4.82683	1.38721e-06	2.57637e-05	ARNTL
ENSG00000166033	5988.85	0.800733	0.165954	4.82502	1.39991e-06	2.59683e-05	HTRA1
ENSG00000167508	391.588	1.61098	0.333963	4.82382	1.40833e-06	2.6093e-05	MVD
ENSG00000197106	43.8538	2.88713	0.59896	4.82024	1.43386e-06	2.65342e-05	SLC6A17
ENSG00000130396	626.562	1.22094	0.253314	4.81987	1.43649e-06	2.65509e-05	MLLT4
ENSG00000181104	1309.5	-0.910081	0.188847	-4.81914	1.4418e-06	2.66172e-05	F2R
ENSG00000072195	489.349	-1.68196	0.349062	-4.81851	1.44636e-06	2.66693e-05	SPEG
ENSG00000088826	1351.96	2.52929	0.525027	4.81744	1.45414e-06	2.67808e-05	SMOX
ENSG00000060982	2742.92	0.851448	0.176772	4.81664	1.45994e-06	2.68556e-05	BCAT1
ENSG00000115159	650.601	-1.19381	0.247952	-4.81469	1.47431e-06	2.70876e-05	GPD2
ENSG00000099282	61.1668	2.88939	0.60089	4.80851	1.52059e-06	2.79046e-05	TSPAN15
ENSG00000135540	267.187	1.90185	0.396337	4.79856	1.59808e-06	2.92918e-05	NHSL1
ENSG00000111581	311.842	-1.42323	0.296731	-4.79637	1.61564e-06	2.95784e-05	NUP107
ENSG00000129116	1901.71	-1.16266	0.242526	-4.79398	1.63506e-06	2.98985e-05	PALLD
ENSG00000169826	1708.96	1.03037	0.215071	4.79083	1.66095e-06	3.0336e-05	CSGALNACT2
ENSG00000104447	1002.46	1.04137	0.217389	4.79034	1.66496e-06	3.03731e-05	TRPS1
ENSG00000182010	80.9533	-2.43497	0.508682	-4.78681	1.69449e-06	3.08754e-05	RTKN2
ENSG00000186340	13481	-0.977791	0.204298	-4.7861	1.70054e-06	3.0949e-05	THBS2
ENSG00000131473	5400.52	0.767618	0.160396	4.78575	1.70347e-06	3.09658e-05	ACLY
ENSG00000152253	60.3369	-2.9733	0.622069	-4.77969	1.75569e-06	3.18774e-05	SPC25
ENSG00000070476	334.83	1.41257	0.295611	4.77847	1.76636e-06	3.20335e-05	ZXDC
ENSG00000187653	4172.46	-1.02298	0.214279	-4.77407	1.80536e-06	3.27023e-05	TMSB4XP8
ENSG00000145349	1594.99	-1.09848	0.230113	-4.77364	1.80926e-06	3.27344e-05	CAMK2D
ENSG00000173482	1196.03	1.00622	0.210828	4.77268	1.81794e-06	3.2853e-05	PTPRM
ENSG00000075618	1014.94	-1.20386	0.252364	-4.77032	1.83933e-06	3.32006e-05	FSCN1
ENSG00000154920	43.2634	-2.77049	0.581371	-4.76544	1.88442e-06	3.39747e-05	EME1
ENSG00000167522	2511.59	0.926528	0.19447	4.76439	1.89429e-06	3.41127e-05	ANKRD11
ENSG00000110697	339.932	1.39331	0.292655	4.76094	1.9269e-06	3.46595e-05	PITPNM1
ENSG00000156802	400.001	-1.44403	0.303398	-4.75953	1.94043e-06	3.48622e-05	ATAD2
ENSG00000134668	1757.89	-0.854091	0.179577	-4.75614	1.97328e-06	3.54111e-05	SPOCD1
ENSG00000168291	871.666	-1.00285	0.210888	-4.75536	1.98092e-06	3.55069e-05	PDHB
ENSG00000141519	169.461	1.74058	0.366158	4.75363	1.99795e-06	3.57704e-05	CCDC40
ENSG00000065534	1800.42	-0.902796	0.190192	-4.74676	2.067e-06	3.69638e-05	MYLK
ENSG00000166508	517.998	-1.15623	0.243627	-4.74592	2.07564e-06	3.70753e-05	MCM7
ENSG00000163686	126.799	1.94225	0.409313	4.74515	2.08349e-06	3.71725e-05	ABHD6
ENSG00000138735	926.761	-2.59335	0.546733	-4.74336	2.102e-06	3.74593e-05	PDE5A
ENSG00000105664	216.534	1.95193	0.411886	4.73902	2.14758e-06	3.82274e-05	COMP
ENSG00000182253	409.18	1.31078	0.276793	4.73561	2.18402e-06	3.88312e-05	SYNM
ENSG00000148840	416.925	-1.23945	0.261752	-4.73519	2.18855e-06	3.88669e-05	PPRC1
ENSG00000127948	596.324	1.24259	0.26262	4.73153	2.22835e-06	3.95282e-05	POR
ENSG00000164244	1770.69	-0.854767	0.18112	-4.71934	2.36608e-06	4.19231e-05	PRRC1
ENSG00000196227	295.098	1.38688	0.29438	4.7112	2.46258e-06	4.35828e-05	FAM217B
ENSG00000184432	3639.6	-0.76781	0.163099	-4.70764	2.50603e-06	4.43011e-05	COPB2
ENSG00000125944	1458.04	-0.878636	0.186679	-4.70667	2.51798e-06	4.44612e-05	HNRNPR
ENSG00000107742	21.5002	3.196	0.679081	4.70635	2.52186e-06	4.44787e-05	SPOCK2
ENSG00000177425	734.869	-1.03447	0.219816	-4.70608	2.52529e-06	4.44884e-05	PAWR
ENSG00000108953	4000.66	-0.765257	0.162622	-4.70573	2.52959e-06	4.45133e-05	YWHAE
ENSG00000153187	2555.92	-0.802472	0.170732	-4.70019	2.59922e-06	4.56865e-05	HNRNPU
ENSG00000113369	2072.53	0.854389	0.182016	4.69402	2.67887e-06	4.70325e-05	ARRDC3
ENSG00000115652	595.755	-1.09894	0.234126	-4.69379	2.6819e-06	4.70325e-05	UXS1
ENSG00000162772	467.65	-1.4381	0.306671	-4.68939	2.74018e-06	4.79998e-05	ATF3
ENSG00000101447	112.919	-2.18988	0.467114	-4.6881	2.75755e-06	4.82492e-05	FAM83D
ENSG00000166106	157.462	-2.25931	0.48211	-4.6863	2.78189e-06	4.86199e-05	ADAMTS15
ENSG00000136231	280.959	-1.61337	0.344358	-4.68516	2.79742e-06	4.8836e-05	IGF2BP3
ENSG00000164761	512.946	-2.71248	0.579336	-4.68205	2.84021e-06	4.9527e-05	TNFRSF11B
ENSG00000213763	366.493	-1.42712	0.304904	-4.68054	2.86121e-06	4.98369e-05	ACTBP2
ENSG00000114784	566.003	1.12405	0.240188	4.67988	2.87037e-06	4.99399e-05	EIF1B
ENSG00000144306	220.29	-1.64254	0.351208	-4.67683	2.91345e-06	5.06323e-05	SCRN3
ENSG00000205208	167.151	-1.82712	0.390946	-4.6736	2.95969e-06	5.1378e-05	C4orf46
ENSG00000198900	2306.28	1.08818	0.232955	4.67121	2.99432e-06	5.19207e-05	TOP1
ENSG00000109685	852.115	-1.12756	0.241641	-4.66625	3.06753e-06	5.31303e-05	WHSC1
ENSG00000173517	2184.3	-0.841439	0.180389	-4.66457	3.09257e-06	5.35039e-05	PEAK1
ENSG00000100934	3280.52	-0.810898	0.173918	-4.66252	3.12353e-06	5.3979e-05	SEC23A
ENSG00000114861	1378.59	-0.88749	0.190363	-4.66211	3.12991e-06	5.40287e-05	FOXP1
ENSG00000162337	590.31	-1.53796	0.329977	-4.66082	3.14948e-06	5.43057e-05	LRP5
ENSG00000095002	293.547	-1.45134	0.311466	-4.6597	3.16667e-06	5.44802e-05	MSH2
ENSG00000115020	921.922	0.967066	0.20753	4.65988	3.16394e-06	5.44802e-05	PIKFYVE
ENSG00000196924	18182.6	-0.909744	0.195516	-4.65304	3.27076e-06	5.62082e-05	FLNA
ENSG00000168140	2894.15	0.926828	0.1993	4.65043	3.31246e-06	5.68614e-05	VASN
ENSG00000140563	194.004	1.66927	0.358987	4.64995	3.32014e-06	5.69299e-05	MCTP2
ENSG00000019549	2370.61	0.834528	0.179677	4.64461	3.40721e-06	5.83579e-05	SNAI2
ENSG00000165480	62.7696	-2.68093	0.577569	-4.64175	3.4547e-06	5.91057e-05	SKA3
ENSG00000115504	835.602	-0.977166	0.210675	-4.63826	3.51356e-06	6.00461e-05	EHBP1
ENSG00000053254	663.177	1.08854	0.234732	4.63736	3.52892e-06	6.02417e-05	FOXN3
ENSG00000143870	5558.8	-0.732965	0.158094	-4.63625	3.54778e-06	6.04968e-05	PDIA6
ENSG00000144583	78.7102	-2.43473	0.525794	-4.63059	3.64623e-06	6.21068e-05	MARCH4
ENSG00000109089	472.861	1.14875	0.248112	4.62994	3.65768e-06	6.22331e-05	CDR2L
ENSG00000054282	457.714	-1.46086	0.315821	-4.62559	3.73537e-06	6.34848e-05	SDCCAG8
ENSG00000221968	715.409	1.13053	0.244524	4.62337	3.7755e-06	6.40962e-05	FADS3
ENSG00000008710	1980.06	0.922833	0.199741	4.62016	3.83443e-06	6.5025e-05	PKD1
ENSG00000133083	253.933	-1.55703	0.337098	-4.61894	3.85698e-06	6.53355e-05	DCLK1
ENSG00000102893	842.542	-0.988542	0.214083	-4.61756	3.8827e-06	6.56991e-05	PHKB
ENSG00000163660	1391.62	-0.881639	0.191	-4.61591	3.91367e-06	6.61505e-05	CCNL1
ENSG00000120833	174.637	2.0188	0.437835	4.61088	4.00973e-06	6.76999e-05	SOCS2
ENSG00000230079	49.8132	2.73129	0.592942	4.60634	4.09818e-06	6.91176e-05	RP11-535K18.2
ENSG00000187678	995.74	1.03992	0.225878	4.60391	4.14635e-06	6.98535e-05	SPRY4
ENSG00000244879	157.81	1.6803	0.365019	4.60332	4.15807e-06	6.99746e-05	GABPB1-AS1
ENSG00000197746	15035.4	0.733389	0.159326	4.60308	4.16298e-06	6.99807e-05	PSAP
ENSG00000149090	1380.49	-1.22499	0.266156	-4.60252	4.17409e-06	7.00911e-05	PAMR1
ENSG00000260248	21.6263	3.12631	0.679994	4.59755	4.27485e-06	7.17049e-05	RP11-143K11.1
ENSG00000181381	311.92	-1.44762	0.314924	-4.59674	4.29154e-06	7.19066e-05	DDX60L
ENSG00000119686	84.8094	2.43562	0.530082	4.5948	4.3317e-06	7.24343e-05	FLVCR2
ENSG00000196352	231.042	2.03528	0.442956	4.59476	4.33243e-06	7.24343e-05	CD55
ENSG00000073417	754.07	0.998524	0.217391	4.59323	4.36446e-06	7.28907e-05	PDE8A
ENSG00000239672	1011.74	-1.10811	0.241329	-4.59169	4.39677e-06	7.33508e-05	NME1
ENSG00000148484	1520.72	-0.942782	0.205345	-4.5912	4.40704e-06	7.34413e-05	RSU1
ENSG00000166803	216.425	-1.90938	0.415897	-4.59098	4.41172e-06	7.34413e-05	KIAA0101
ENSG00000125772	1075.75	0.966108	0.210501	4.58957	4.44162e-06	7.38593e-05	GPCPD1
ENSG00000159840	1141.62	-1.06706	0.232625	-4.58705	4.49552e-06	7.4675e-05	ZYX
ENSG00000144840	259.419	-1.43448	0.312852	-4.58518	4.53597e-06	7.52659e-05	RABL3
ENSG00000119655	1922.69	0.839109	0.183159	4.5813	4.62086e-06	7.65921e-05	NPC2
ENSG00000169213	1044.09	-1.28407	0.280348	-4.58028	4.64354e-06	7.68852e-05	RAB3B
ENSG00000085662	1574.56	0.836479	0.182699	4.57845	4.68425e-06	7.74762e-05	AKR1B1
ENSG00000100889	204.54	1.8204	0.398008	4.57377	4.79024e-06	7.91443e-05	PCK2
ENSG00000146535	1260.6	0.922785	0.202135	4.56518	4.99062e-06	8.23666e-05	GNA12
ENSG00000172164	846.631	-1.01287	0.221951	-4.56345	5.03189e-06	8.29588e-05	SNTB1
ENSG00000249459	71.7043	2.2922	0.502446	4.56208	5.06489e-06	8.34138e-05	ZNF286B
ENSG00000070371	257.851	1.50623	0.330221	4.56129	5.08413e-06	8.36412e-05	CLTCL1
ENSG00000125352	262.937	1.41651	0.310631	4.56011	5.11275e-06	8.40224e-05	RNF113A
ENSG00000182199	1526.83	0.839931	0.184442	4.5539	5.26612e-06	8.64507e-05	SHMT2
ENSG00000180875	655.12	-1.06117	0.233082	-4.55279	5.29402e-06	8.68163e-05	GREM2
ENSG00000141441	206.003	1.53717	0.337676	4.55221	5.30844e-06	8.68337e-05	GAREM
ENSG00000177606	1238.62	-1.12667	0.247507	-4.55207	5.31198e-06	8.68337e-05	JUN
ENSG00000198863	275.778	1.36609	0.300083	4.55236	5.30475e-06	8.68337e-05	RUNDC1
ENSG00000088448	761.305	1.00791	0.221485	4.55071	5.34642e-06	8.73042e-05	ANKRD10
ENSG00000127481	3234.94	0.844372	0.185569	4.55017	5.36019e-06	8.74363e-05	UBR4
ENSG00000172349	82.6406	2.25379	0.495622	4.54739	5.43144e-06	8.85048e-05	IL16
ENSG00000073111	177.281	-1.78479	0.392553	-4.54661	5.45164e-06	8.87403e-05	MCM2
ENSG00000163170	213.738	-1.53969	0.338843	-4.54397	5.52033e-06	8.97636e-05	BOLA3
ENSG00000071246	172.011	1.60871	0.354089	4.54324	5.53956e-06	8.99813e-05	VASH1
ENSG00000185483	381.475	-1.537	0.338489	-4.54075	5.6054e-06	9.09549e-05	ROR1
ENSG00000174807	1983	-1.18854	0.26228	-4.53158	5.8544e-06	9.48954e-05	CD248
ENSG00000146143	137.679	-1.93416	0.426919	-4.53052	5.884e-06	9.52751e-05	PRIM2
ENSG00000105136	183.652	1.646	0.363511	4.52806	5.95288e-06	9.62893e-05	ZNF419
ENSG00000154359	215.183	1.48912	0.329066	4.5253	6.03089e-06	9.74488e-05	LONRF1
ENSG00000237424	41.756	2.6292	0.581328	4.52274	6.10449e-06	9.85348e-05	FOXD2-AS1
ENSG00000239305	562.101	1.18647	0.262593	4.51829	6.23413e-06	0.000100522	RNF103
ENSG00000109929	695.934	1.01552	0.225201	4.50939	6.50134e-06	0.000104721	SC5D
ENSG00000018699	159.62	-1.79821	0.39896	-4.50725	6.56724e-06	0.000105672	TTC27
ENSG00000228203	24.5847	3.01199	0.668514	4.50549	6.62197e-06	0.000106442	RNF144A-AS1
ENSG00000130589	475.802	1.25898	0.279497	4.50444	6.65487e-06	0.000106859	HELZ2
ENSG00000105855	478.462	-2.81959	0.626169	-4.50292	6.7026e-06	0.000107514	ITGB8
ENSG00000130702	122.996	2.06941	0.459618	4.50245	6.71746e-06	0.00010764	LAMA5
ENSG00000151135	1867.69	-0.827199	0.183934	-4.49726	6.88336e-06	0.000110184	C12orf23
ENSG00000169764	2238.66	0.914181	0.203298	4.49676	6.89976e-06	0.000110332	UGP2
ENSG00000124762	5941.5	0.772618	0.171901	4.49454	6.97193e-06	0.00011137	CDKN1A
ENSG00000112081	2339.72	-0.929652	0.206899	-4.49326	7.01422e-06	0.00011193	SRSF3
ENSG00000183801	117.153	-2.17357	0.483937	-4.49144	7.07441e-06	0.000112774	OLFML1
ENSG00000134986	1154.1	-0.891106	0.198424	-4.49092	7.09167e-06	0.000112932	NREP
ENSG00000138092	178.251	-1.67993	0.374436	-4.48656	7.2384e-06	0.00011515	CENPO
ENSG00000185742	338.712	-1.26584	0.282231	-4.48512	7.28728e-06	0.000115808	C11orf87
ENSG00000119927	1012.51	1.09035	0.243203	4.48328	7.35054e-06	0.000116693	GPAM
ENSG00000171604	858.007	-0.943953	0.210612	-4.48196	7.39602e-06	0.000117294	CXXC5
ENSG00000183943	155.188	1.69548	0.378332	4.48145	7.41378e-06	0.000117455	PRKX
ENSG00000213853	1503.39	0.861709	0.192298	4.48112	7.4252e-06	0.000117515	EMP2
ENSG00000153707	94.0388	2.06472	0.460864	4.48011	7.46062e-06	0.000117954	PTPRD
ENSG00000221869	378.586	1.61924	0.361549	4.47863	7.51249e-06	0.000118653	CEBPD
ENSG00000076382	223.444	-1.56231	0.348897	-4.47785	7.53985e-06	0.000118903	SPAG5
ENSG00000102317	3376.71	-0.73409	0.163942	-4.47774	7.54374e-06	0.000118903	RBM3
ENSG00000107263	839.26	0.937075	0.209316	4.47684	7.57554e-06	0.000119282	RAPGEF1
ENSG00000105011	49.0062	-2.909	0.649918	-4.47595	7.60726e-06	0.000119659	ASF1B
ENSG00000228716	110.48	-2.06828	0.462339	-4.47352	7.69441e-06	0.000120907	DHFR
ENSG00000130997	77.9576	2.11408	0.473022	4.46931	7.84732e-06	0.000123184	POLN
ENSG00000171105	307.55	1.44949	0.324574	4.46582	7.97615e-06	0.000125079	INSR
ENSG00000141458	1482.34	0.859471	0.192492	4.46496	8.00819e-06	0.000125398	NPC1
ENSG00000161642	145.869	2.20886	0.494723	4.46484	8.01277e-06	0.000125398	ZNF385A
ENSG00000136379	214.947	1.61021	0.360754	4.46347	8.06415e-06	0.000126074	ABHD17C
ENSG00000152439	147.729	1.70403	0.381865	4.4624	8.10459e-06	0.000126578	ZNF773
ENSG00000067167	4972.05	-0.73163	0.164004	-4.46106	8.15542e-06	0.000127243	TRAM1
ENSG00000058668	4365.67	-0.807752	0.181085	-4.46061	8.17256e-06	0.000127381	ATP2B4
ENSG00000168393	220.869	-1.6552	0.371548	-4.45488	8.3941e-06	0.000130702	DTYMK
ENSG00000226650	30.3345	-2.87195	0.644719	-4.45458	8.40573e-06	0.000130751	KIF4B
ENSG00000079950	679.754	-1.0052	0.225817	-4.45137	8.53232e-06	0.000132586	STX7
ENSG00000120913	464.037	-1.2912	0.290307	-4.44771	8.67919e-06	0.000134733	PDLIM2
ENSG00000129071	542.984	1.11571	0.251052	4.44414	8.8246e-06	0.000136852	MBD4
ENSG00000102393	768.258	0.99091	0.223003	4.44348	8.8516e-06	0.000137133	GLA
ENSG00000165650	809.87	0.948402	0.213673	4.43857	9.05602e-06	0.000140159	PDZD8
ENSG00000144445	204.384	1.53101	0.345045	4.43713	9.1165e-06	0.000140954	KANSL1L
ENSG00000145681	152.09	-1.7221	0.388459	-4.43316	9.2863e-06	0.000143435	HAPLN1
ENSG00000104728	527.079	-1.10875	0.250269	-4.43021	9.41419e-06	0.000145265	ARHGEF10
ENSG00000229230	215.654	1.76682	0.398916	4.42906	9.46466e-06	0.000145898	MT1P3
ENSG00000136603	2339.85	0.876128	0.197945	4.42612	9.59432e-06	0.000147749	SKIL
ENSG00000156671	1286.88	0.924464	0.209245	4.41809	9.95789e-06	0.000153195	SAMD8
ENSG00000129317	179.128	-1.56211	0.353733	-4.41606	1.00516e-05	0.000154376	PUS7L
ENSG00000130164	1840.99	1.00804	0.22827	4.41599	1.00547e-05	0.000154376	LDLR
ENSG00000205364	149.961	1.90045	0.430596	4.41353	1.01699e-05	0.000155989	MT1M
ENSG00000102931	925.752	-0.956332	0.216708	-4.41301	1.01945e-05	0.000156211	ARL2BP
ENSG00000118579	686.807	0.993755	0.225381	4.40923	1.03739e-05	0.000158802	MED28
ENSG00000023287	1955.98	0.795375	0.180469	4.40727	1.04682e-05	0.000160086	RB1CC1
ENSG00000176490	238.097	1.44983	0.329064	4.4059	1.05343e-05	0.000160938	DIRAS1
ENSG00000110660	212.332	1.50799	0.34239	4.40431	1.06121e-05	0.000161966	SLC35F2
ENSG00000035403	5133.66	-0.726004	0.164901	-4.40266	1.06933e-05	0.000163044	VCL
ENSG00000049192	957.821	0.950423	0.215895	4.40224	1.07137e-05	0.000163193	ADAMTS6
ENSG00000179388	159.554	-1.6258	0.369362	-4.40166	1.07427e-05	0.000163473	EGR3
ENSG00000115556	275.356	1.4566	0.331707	4.39123	1.12712e-05	0.000171346	PLCD4
ENSG00000134954	1103.48	-1.04837	0.23901	-4.38631	1.15291e-05	0.000175094	ETS1
ENSG00000143390	393.772	-1.25453	0.286028	-4.38606	1.15424e-05	0.000175124	RFX5
ENSG00000127533	19.9109	2.98836	0.681905	4.38237	1.17397e-05	0.000177943	F2RL3
ENSG00000106853	924.964	0.929745	0.212256	4.38031	1.18511e-05	0.000179454	PTGR1
ENSG00000102265	20105.2	0.825321	0.188466	4.37915	1.19143e-05	0.000180235	TIMP1
ENSG00000111817	1251.2	-0.858012	0.196094	-4.37552	1.21146e-05	0.000182918	DSE
ENSG00000179218	15796.5	-0.782805	0.178906	-4.3755	1.21154e-05	0.000182918	CALR
ENSG00000116731	694.633	1.02707	0.234811	4.37402	1.21978e-05	0.000183981	PRDM2
ENSG00000078725	207.524	1.87262	0.428369	4.37151	1.23389e-05	0.000185626	BRINP1
ENSG00000141582	253.416	1.45186	0.332096	4.37179	1.2323e-05	0.000185626	CBX4
ENSG00000204397	52.3808	-2.53968	0.580971	-4.37144	1.23429e-05	0.000185626	CARD16
ENSG00000198053	505.254	1.18165	0.270469	4.36888	1.24883e-05	0.000187628	SIRPA
ENSG00000160209	1399.11	0.837091	0.191665	4.36746	1.25698e-05	0.000188669	PDXK
ENSG00000140853	770.363	-1.06028	0.242794	-4.36699	1.25969e-05	0.000188892	NLRC5
ENSG00000124207	1316.29	-1.06339	0.243601	-4.36528	1.26958e-05	0.00019019	CSE1L
ENSG00000136717	790.62	0.966792	0.221511	4.36454	1.27392e-05	0.00019047	BIN1
ENSG00000261578	117.403	2.0788	0.476283	4.36464	1.27333e-05	0.00019047	RP11-21L23.2
ENSG00000104320	648.03	-1.03906	0.238169	-4.3627	1.28467e-05	0.000191892	NBN
ENSG00000115875	1043	-1.06344	0.243802	-4.36188	1.28948e-05	0.000192423	SRSF7
ENSG00000213186	93.685	-1.96768	0.451174	-4.36124	1.29328e-05	0.000192803	TRIM59
ENSG00000004478	636.553	1.22369	0.280845	4.35718	1.3175e-05	0.000196224	FKBP4
ENSG00000182585	195.567	-1.69004	0.38809	-4.35477	1.3321e-05	0.000198207	EPGN
ENSG00000170265	306.674	1.2558	0.288584	4.3516	1.35148e-05	0.000200898	ZNF282
ENSG00000143067	445.181	1.33422	0.306692	4.35037	1.35907e-05	0.000201831	ZNF697
ENSG00000157214	340.732	-1.22729	0.282285	-4.3477	1.37574e-05	0.00020411	STEAP2
ENSG00000188818	36.1581	2.81326	0.647239	4.34656	1.38292e-05	0.000204978	ZDHHC11
ENSG00000198682	2457.65	-0.80886	0.186264	-4.34255	1.40836e-05	0.000208548	PAPSS2
ENSG00000111229	1243.67	-0.903014	0.208194	-4.33736	1.44206e-05	0.000213333	ARPC3
ENSG00000113387	1756.16	-0.831746	0.191809	-4.33632	1.44886e-05	0.000214134	SUB1
ENSG00000130338	655.294	0.968521	0.223577	4.33194	1.47804e-05	0.000218237	TULP4
ENSG00000175573	454.388	-1.26963	0.293159	-4.33086	1.48526e-05	0.000219094	C11orf68
ENSG00000175550	1073.83	-0.943282	0.218077	-4.32546	1.52216e-05	0.000224323	DRAP1
ENSG00000183722	1206.01	-1.11444	0.257746	-4.32377	1.53386e-05	0.00022583	LHFP
ENSG00000146278	625.014	1.06765	0.247292	4.31737	1.579e-05	0.000232255	PNRC1
ENSG00000174442	287.739	-1.40873	0.326381	-4.31622	1.58724e-05	0.000233245	ZWILCH
ENSG00000157827	963.843	1.06578	0.246949	4.31581	1.5902e-05	0.000233457	FMNL2
ENSG00000104290	129.499	1.69539	0.392985	4.31414	1.60226e-05	0.000235004	FZD3
ENSG00000214176	256.696	1.35464	0.314029	4.31374	1.60518e-05	0.000235207	PLEKHM1P
ENSG00000171552	1180.09	-0.919938	0.21328	-4.31328	1.60851e-05	0.000235472	BCL2L1
ENSG00000164985	466.082	-1.1197	0.259707	-4.31139	1.62229e-05	0.000237264	PSIP1
ENSG00000137628	197.98	-1.62918	0.378395	-4.30549	1.66614e-05	0.000243446	DDX60
ENSG00000168374	3946.75	-0.716281	0.166373	-4.30528	1.66775e-05	0.000243451	ARF4
ENSG00000143631	19.9172	-2.93826	0.682572	-4.30469	1.67221e-05	0.00024387	FLG
ENSG00000196396	925.419	0.938557	0.218054	4.30425	1.67553e-05	0.000244124	PTPN1
ENSG00000148634	2319.8	-0.957456	0.222468	-4.30379	1.67902e-05	0.000244401	HERC4
ENSG00000034152	570.498	-1.06126	0.246705	-4.30173	1.69471e-05	0.000246452	MAP2K3
ENSG00000141574	132.35	-1.86592	0.434252	-4.29686	1.73236e-05	0.00025169	SECTM1
ENSG00000116761	140.861	1.90093	0.442504	4.29585	1.74027e-05	0.000252602	CTH
ENSG00000145715	1123.47	-0.835269	0.194555	-4.29323	1.76092e-05	0.000255358	RASA1
ENSG00000110237	1001.84	-0.893752	0.208301	-4.29069	1.78122e-05	0.00025806	ARHGEF17
ENSG00000013810	218.782	-1.42491	0.332127	-4.29024	1.78478e-05	0.000258332	TACC3
ENSG00000165072	55.7408	2.35059	0.548009	4.28933	1.79212e-05	0.000259151	MAMDC2
ENSG00000092108	758.405	-0.951008	0.221849	-4.28673	1.81323e-05	0.000261958	SCFD1
ENSG00000125845	404.148	2.7645	0.645087	4.28547	1.82354e-05	0.000263202	BMP2
ENSG00000158716	150.961	1.87102	0.436629	4.28514	1.82622e-05	0.000263341	DUSP23
ENSG00000135069	687.01	2.60592	0.608681	4.28126	1.85836e-05	0.000267725	PSAT1
ENSG00000137825	22.9661	2.84918	0.665607	4.28057	1.86419e-05	0.000268314	ITPKA
ENSG00000165861	507.852	1.05772	0.247277	4.27745	1.89049e-05	0.000271846	ZFYVE1
ENSG00000086712	337.378	1.20564	0.28188	4.27712	1.89326e-05	0.000271991	TXLNG
ENSG00000166986	1626.22	0.826135	0.193204	4.27596	1.90312e-05	0.000273152	MARS
ENSG00000173166	1966.16	-0.806166	0.188607	-4.27431	1.91728e-05	0.000274929	RAPH1
ENSG00000102804	4045.24	0.721812	0.168927	4.27292	1.92933e-05	0.0002764	TSC22D1
ENSG00000144642	389.612	-1.45426	0.340404	-4.27215	1.93594e-05	0.00027709	RBMS3
ENSG00000226604	73.734	2.23658	0.524038	4.26796	1.97265e-05	0.000282081	PAPPA-AS2
ENSG00000166592	71.6476	-2.08806	0.489831	-4.26281	2.01871e-05	0.000288401	RRAD
ENSG00000135679	2507.61	0.808065	0.189574	4.26253	2.02126e-05	0.000288498	MDM2
ENSG00000083720	1161.53	0.880794	0.206672	4.2618	2.02789e-05	0.000289175	OXCT1
ENSG00000134291	357.904	-1.39666	0.328001	-4.25809	2.06177e-05	0.000293735	TMEM106C
ENSG00000104825	173.127	1.57133	0.369089	4.25733	2.06884e-05	0.000294471	NFKBIB
ENSG00000173599	393.74	1.12373	0.264014	4.25632	2.07819e-05	0.000295528	PC
ENSG00000138771	81.1277	-1.99096	0.467818	-4.25585	2.08252e-05	0.000295872	SHROOM3
ENSG00000135924	684.646	1.11054	0.261055	4.25403	2.09954e-05	0.000298015	DNAJB2
ENSG00000197702	2119.28	-0.769577	0.180943	-4.25316	2.10776e-05	0.000298907	PARVA
ENSG00000071539	135.352	-1.86254	0.43851	-4.24743	2.16238e-05	0.00030637	TRIP13
ENSG00000138395	43.9418	-2.63728	0.621103	-4.24612	2.17503e-05	0.00030788	CDK15
ENSG00000125257	760.916	0.9143	0.215393	4.24479	2.18801e-05	0.000309433	ABCC4
ENSG00000168079	35.8259	2.80418	0.660706	4.24422	2.19355e-05	0.000309931	SCARA5
ENSG00000128829	1322.54	-0.803795	0.189435	-4.24311	2.20446e-05	0.000311189	EIF2AK4
ENSG00000120690	872.689	0.927158	0.218555	4.24223	2.21314e-05	0.000312128	ELF1
ENSG00000179134	1134.21	0.847107	0.199701	4.24187	2.21663e-05	0.000312334	SAMD4B
ENSG00000011201	44.5557	-2.6032	0.6139	-4.24043	2.23092e-05	0.000314061	KAL1
ENSG00000088387	258.76	1.28958	0.304154	4.23989	2.23631e-05	0.000314533	DOCK9
ENSG00000168405	61.0756	-2.2582	0.532834	-4.23809	2.2543e-05	0.000316773	CMAHP
ENSG00000259340	135.461	-1.84578	0.436024	-4.23321	2.30381e-05	0.000323436	CTD-2027G2.1
ENSG00000244462	693.93	-1.02454	0.242119	-4.23155	2.32086e-05	0.000325533	RBM12
ENSG00000260977	59.6032	-2.18781	0.517187	-4.23022	2.33467e-05	0.000327173	RP11-333I13.1
ENSG00000177125	290.651	1.25331	0.296555	4.22623	2.37641e-05	0.000332718	ZBTB34
ENSG00000037637	521.656	1.14359	0.270736	4.224	2.40005e-05	0.000335723	FBXO42
ENSG00000012048	180.898	-1.70594	0.403997	-4.22265	2.41443e-05	0.000337429	BRCA1
ENSG00000251400	329.436	-1.23181	0.291809	-4.22131	2.42892e-05	0.000339146	ALDH7A1P1
ENSG00000154529	61.7653	-2.18041	0.516829	-4.21882	2.45583e-05	0.000342594	CNTNAP3B
ENSG00000011243	634.509	1.00257	0.237684	4.21809	2.46381e-05	0.000343087	AKAP8L
ENSG00000253864	50.9976	-2.45105	0.58108	-4.21809	2.46378e-05	0.000343087	AC131025.8
ENSG00000038382	3446.46	0.739764	0.175442	4.21657	2.48048e-05	0.000345095	TRIO
ENSG00000178202	1270.77	-0.871672	0.207078	-4.20939	2.56066e-05	0.000355929	KDELC2
ENSG00000164951	456.576	-1.21589	0.288898	-4.20872	2.56825e-05	0.000356663	PDP1
ENSG00000173621	225.812	1.52376	0.362073	4.20843	2.57146e-05	0.000356787	LRFN4
ENSG00000143494	35.4578	2.66077	0.632385	4.20751	2.58195e-05	0.00035792	VASH2
ENSG00000136541	235.346	-1.36945	0.326027	-4.20043	2.66414e-05	0.000368982	ERMN
ENSG00000077152	171.344	-1.8007	0.428755	-4.19985	2.67094e-05	0.000369592	UBE2T
ENSG00000079841	70.2183	-2.36799	0.563954	-4.19891	2.68209e-05	0.000370802	RIMS1
ENSG00000272761	2198.19	-1.90365	0.453471	-4.19795	2.69341e-05	0.000372033	RP11-572C15.6
ENSG00000171843	181.351	1.46159	0.348611	4.19262	2.75749e-05	0.000380544	MLLT3
ENSG00000068724	372.783	-1.12519	0.26853	-4.19018	2.78737e-05	0.000384323	TTC7A
ENSG00000171729	50.7343	2.37706	0.567351	4.18975	2.79265e-05	0.000384707	TMEM51
ENSG00000125351	329.766	1.22665	0.292803	4.18935	2.79757e-05	0.000385041	UPF3B
ENSG00000164543	1332.8	-0.829995	0.198163	-4.18845	2.80865e-05	0.000386221	STK17A
ENSG00000123612	95.7842	1.98435	0.473956	4.18679	2.82933e-05	0.000388717	ACVR1C
ENSG00000152492	1190.82	-0.913849	0.218285	-4.18649	2.83298e-05	0.000388872	CCDC50
ENSG00000136802	1185.73	0.836708	0.200009	4.18335	2.87242e-05	0.000393936	LRRC8A
ENSG00000178295	138.488	-1.87026	0.447144	-4.18269	2.88084e-05	0.000394739	GEN1
ENSG00000166780	1207.64	0.804135	0.19238	4.17992	2.91615e-05	0.000398868	C16orf45
ENSG00000171840	72.8985	2.03424	0.486648	4.1801	2.91375e-05	0.000398868	NINJ2
ENSG00000123473	115.417	-1.75857	0.420991	-4.17721	2.95101e-05	0.000403279	STIL
ENSG00000169967	1312.85	0.824378	0.197656	4.17077	3.03572e-05	0.000414488	MAP3K2
ENSG00000119318	1978.52	-0.732779	0.175757	-4.16927	3.05575e-05	0.000416853	RAD23B
ENSG00000095794	427.245	1.07859	0.259129	4.16238	3.14946e-05	0.000429257	CREM
ENSG00000143819	860.298	1.03946	0.249834	4.16058	3.17434e-05	0.000432265	EPHX1
ENSG00000152527	471.098	1.05314	0.25314	4.16031	3.17819e-05	0.000432408	PLEKHH2
ENSG00000184867	1373.38	-0.776009	0.186537	-4.16009	3.18126e-05	0.000432443	ARMCX2
ENSG00000145623	3262.61	-0.723343	0.173896	-4.15963	3.1877e-05	0.000432937	OSMR
ENSG00000141699	743.949	0.897492	0.215871	4.15754	3.21688e-05	0.000436516	FAM134C
ENSG00000033327	261.424	1.49184	0.358847	4.15732	3.22007e-05	0.000436565	GAB2
ENSG00000079246	3306.35	-0.74897	0.180182	-4.15673	3.2283e-05	0.000437295	XRCC5
ENSG00000182208	331.144	1.1732	0.282281	4.15613	3.23678e-05	0.00043806	MOB2
ENSG00000170921	1222.88	0.963893	0.231962	4.1554	3.24725e-05	0.000439091	TANC2
ENSG00000179583	130.869	-1.75955	0.42369	-4.15292	3.28263e-05	0.000443486	CIITA
ENSG00000182831	1331.99	0.800972	0.192992	4.15029	3.32054e-05	0.000448215	C16orf72
ENSG00000138411	269.14	-1.3113	0.315977	-4.14998	3.32511e-05	0.000448439	HECW2
ENSG00000149218	1250.19	-0.966087	0.232833	-4.14927	3.3354e-05	0.000449433	ENDOD1
ENSG00000108424	4078.89	-0.719882	0.173519	-4.14872	3.34337e-05	0.000450113	KPNB1
ENSG00000154511	543.311	-1.06005	0.255682	-4.14596	3.38386e-05	0.000455167	FAM69A
ENSG00000135316	1725.99	-0.745107	0.179797	-4.14416	3.41057e-05	0.00045836	SYNCRIP
ENSG00000082126	77.3089	-2.29484	0.553883	-4.14319	3.42508e-05	0.00045991	MPP4
ENSG00000168214	2343.67	-0.825056	0.19917	-4.14246	3.43597e-05	0.00046097	RBPJ
ENSG00000010292	755.755	-0.939601	0.226914	-4.14078	3.46124e-05	0.000463957	NCAPD2
ENSG00000108821	66211.4	-0.651228	0.157386	-4.13778	3.50677e-05	0.000469652	COL1A1
ENSG00000095303	315.988	1.18806	0.287192	4.1368	3.52181e-05	0.000471256	PTGS1
ENSG00000120948	1409.15	-0.829547	0.20055	-4.13636	3.52861e-05	0.000471757	TARDBP
ENSG00000067369	1086.97	-0.819623	0.198207	-4.13518	3.54683e-05	0.000473782	TP53BP1
ENSG00000184347	364.846	-1.35429	0.327548	-4.13463	3.55531e-05	0.000474504	SLIT3
ENSG00000137713	631.543	0.944337	0.228464	4.13342	3.57408e-05	0.000476595	PPP2R1B
ENSG00000188042	2277.12	0.789922	0.191134	4.13283	3.58327e-05	0.000477408	ARL4C
ENSG00000255302	1767.51	-0.750644	0.181764	-4.12978	3.63112e-05	0.000483366	EID1
ENSG00000109066	421.757	1.05979	0.256736	4.12794	3.66031e-05	0.00048683	TMEM104
ENSG00000181072	29.4959	-2.7419	0.664476	-4.12641	3.68463e-05	0.000489642	CHRM2
ENSG00000095397	89.8403	2.10081	0.509427	4.12387	3.72567e-05	0.00049467	DFNB31
ENSG00000198551	219.928	1.37072	0.332655	4.12056	3.77954e-05	0.000501391	ZNF627
ENSG00000247626	82.1113	2.00627	0.486971	4.11989	3.79054e-05	0.000502417	MARS2
ENSG00000164038	356.407	1.27761	0.310165	4.11913	3.80305e-05	0.000503643	SLC9B2
ENSG00000136842	30.4753	2.71117	0.658395	4.11785	3.8243e-05	0.000506022	TMOD1
ENSG00000165757	910.979	-0.886634	0.215468	-4.11493	3.87296e-05	0.000512021	KIAA1462
ENSG00000167460	12385	-0.610234	0.148506	-4.10916	3.97094e-05	0.000524525	TPM4
ENSG00000123836	214.331	1.37621	0.334994	4.10816	3.98819e-05	0.000525902	PFKFB2
ENSG00000149599	30.883	2.65339	0.645858	4.10831	3.98562e-05	0.000525902	DUSP15
ENSG00000162591	503.724	-1.44169	0.35099	-4.10751	3.99947e-05	0.000526938	MEGF6
ENSG00000109534	216.535	-1.39654	0.340038	-4.10703	4.00782e-05	0.000527588	GAR1
ENSG00000271216	57.8665	2.42022	0.589369	4.10646	4.01766e-05	0.000528433	LINC01050
ENSG00000131634	130.548	1.71274	0.417158	4.10574	4.03026e-05	0.000529638	TMEM204
ENSG00000198846	43.1065	-2.40809	0.587056	-4.10198	4.09635e-05	0.000537864	TOX
ENSG00000168397	605.027	1.02257	0.249388	4.1003	4.1261e-05	0.00054131	ATG4B
ENSG00000079459	1519.5	0.848762	0.207076	4.0988	4.15292e-05	0.000544364	FDFT1
ENSG00000170485	378.156	1.16357	0.283955	4.09774	4.17206e-05	0.000545957	NPAS2
ENSG00000225177	83.258	2.03728	0.497173	4.09773	4.17215e-05	0.000545957	RP11-390P2.4
ENSG00000197879	2565.59	-0.85957	0.209796	-4.09716	4.18249e-05	0.000546845	MYO1C
ENSG00000133169	239.938	-1.51574	0.370271	-4.09359	4.24752e-05	0.000554817	BEX1
ENSG00000171862	1349.29	0.803305	0.196243	4.09341	4.25066e-05	0.000554817	PTEN
ENSG00000198561	2703.53	-0.767572	0.187558	-4.09245	4.26833e-05	0.000556653	CTNND1
ENSG00000128656	321.028	1.39895	0.341968	4.09087	4.29765e-05	0.000560003	CHN1
ENSG00000198774	38.6131	-2.57644	0.629937	-4.09	4.31375e-05	0.000561625	RASSF9
ENSG00000129810	24.4885	-2.76391	0.675821	-4.08971	4.31906e-05	0.000561843	SGOL1
ENSG00000065320	38.0677	2.59133	0.63387	4.0881	4.34913e-05	0.000565277	NTN1
ENSG00000142230	1013.35	-0.856202	0.209541	-4.08608	4.38718e-05	0.000569741	SAE1
ENSG00000198948	113.747	1.70741	0.417985	4.08485	4.41044e-05	0.000572281	MFAP3L
ENSG00000118855	2439.51	-0.763057	0.186872	-4.08331	4.43983e-05	0.000575609	MFSD1
ENSG00000151929	888.662	0.894209	0.219012	4.08292	4.4474e-05	0.000576106	BAG3
ENSG00000134871	8213.51	0.787375	0.192876	4.08229	4.45941e-05	0.000576748	COL4A2
ENSG00000213390	106.799	-1.8064	0.4425	-4.08227	4.45984e-05	0.000576748	ARHGAP19
ENSG00000143013	667.59	0.976121	0.239318	4.07876	4.52766e-05	0.000585028	LMO4
ENSG00000030419	119.258	-1.66793	0.409228	-4.0758	4.5856e-05	0.000591816	IKZF2
ENSG00000135241	967.95	0.890966	0.218616	4.07549	4.59171e-05	0.000591816	PNPLA8
ENSG00000137267	193.825	-1.5561	0.381806	-4.07562	4.58914e-05	0.000591816	TUBB2A
ENSG00000006062	135.168	-1.88681	0.463286	-4.07267	4.64765e-05	0.000597029	MAP3K14
ENSG00000094916	1441.98	-0.88356	0.216938	-4.07286	4.64384e-05	0.000597029	CBX5
ENSG00000116903	401.368	1.06966	0.262625	4.07294	4.64231e-05	0.000597029	EXOC8
ENSG00000123975	442.61	-1.41703	0.347903	-4.07307	4.63979e-05	0.000597029	CKS2
ENSG00000145040	47.1272	2.45089	0.602393	4.06858	4.73002e-05	0.000606999	UCN2
ENSG00000157985	529.473	0.989134	0.243124	4.06843	4.73313e-05	0.000606999	AGAP1
ENSG00000181220	318.549	1.22648	0.301504	4.06786	4.74475e-05	0.000607983	ZNF746
ENSG00000136158	634.411	1.1178	0.274939	4.06564	4.79016e-05	0.000613291	SPRY2
ENSG00000123094	2221.04	0.939389	0.231172	4.0636	4.83215e-05	0.000618154	RASSF8
ENSG00000115514	443.455	-1.05919	0.260754	-4.06204	4.86466e-05	0.000621797	TXNDC9
ENSG00000129657	1297.52	0.781703	0.192541	4.05993	4.90864e-05	0.000626899	SEC14L1
ENSG00000171303	52.6335	2.3035	0.567465	4.05929	4.92229e-05	0.000628121	KCNK3
ENSG00000144354	26.4697	-2.7076	0.667067	-4.05896	4.92909e-05	0.000628469	CDCA7
ENSG00000151276	353.39	-1.50065	0.369869	-4.05725	4.96538e-05	0.000632573	MAGI1
ENSG00000135048	1077.86	-0.859721	0.211938	-4.05647	4.98201e-05	0.000634168	TMEM2
ENSG00000100749	100.848	-1.86089	0.458875	-4.05533	5.00637e-05	0.000636743	VRK1
ENSG00000108175	2471.43	0.782656	0.193006	4.05508	5.01179e-05	0.000636906	ZMIZ1
ENSG00000104611	423.18	-1.07769	0.265791	-4.05466	5.02075e-05	0.00063752	SH2D4A
ENSG00000101849	441.006	1.17047	0.288699	4.0543	5.02855e-05	0.000637985	TBL1X
ENSG00000184897	233.437	1.41845	0.349895	4.05394	5.03624e-05	0.000638201	H1FX
ENSG00000196372	139.074	1.5516	0.382748	4.05383	5.03854e-05	0.000638201	ASB13
ENSG00000188906	177.333	1.46821	0.362283	4.05265	5.06401e-05	0.0006409	LRRK2
ENSG00000060656	359.21	1.1902	0.29372	4.05218	5.07429e-05	0.000641676	PTPRU
ENSG00000067533	249.759	-1.25535	0.309928	-4.05046	5.11179e-05	0.000645887	RRP15
ENSG00000161013	1033.24	0.861231	0.212643	4.05012	5.11913e-05	0.000646284	MGAT4B
ENSG00000163249	363.895	-1.25341	0.309549	-4.04914	5.14064e-05	0.000648469	CCNYL1
ENSG00000116171	1225.98	-0.794642	0.196271	-4.0487	5.15033e-05	0.00064916	SCP2
ENSG00000096696	2465.43	-0.734625	0.181485	-4.04786	5.16884e-05	0.000650962	DSP
ENSG00000115840	582.636	0.960418	0.237356	4.04632	5.20295e-05	0.000654723	SLC25A12
ENSG00000136770	495.939	0.983252	0.243042	4.04561	5.21879e-05	0.00065618	DNAJC1
ENSG00000115307	763.468	0.919	0.227256	4.0439	5.25693e-05	0.000660137	AUP1
ENSG00000147894	142.244	1.5541	0.384315	4.04382	5.25883e-05	0.000660137	C9orf72
ENSG00000155111	427.408	1.0753	0.266003	4.04243	5.29e-05	0.000663509	CDK19
ENSG00000105856	1283.5	0.774507	0.191673	4.04078	5.32736e-05	0.000667653	HBP1
ENSG00000141576	19.9076	2.72213	0.67402	4.03865	5.37589e-05	0.000673187	RNF157
ENSG00000136378	525.047	1.09818	0.271986	4.03763	5.39937e-05	0.000675579	ADAMTS7
ENSG00000068784	181.196	-1.52733	0.378411	-4.03615	5.43347e-05	0.000678746	SRBD1
ENSG00000153044	72.6877	-2.34861	0.581892	-4.03615	5.43349e-05	0.000678746	CENPH
ENSG00000091483	620.655	-0.982089	0.243335	-4.03595	5.43813e-05	0.000678776	FH
ENSG00000143891	466.628	1.10294	0.27346	4.03326	5.50073e-05	0.000686034	GALM
ENSG00000078804	479.565	1.03832	0.25755	4.03152	5.54178e-05	0.000690595	TP53INP2
ENSG00000145990	124.24	1.65752	0.4113	4.02995	5.57887e-05	0.000694655	GFOD1
ENSG00000108518	3895.09	-0.669618	0.166232	-4.02821	5.62031e-05	0.000698123	PFN1
ENSG00000128923	500.303	-1.04295	0.258906	-4.02832	5.61766e-05	0.000698123	FAM63B
ENSG00000139354	120.864	-1.65297	0.410325	-4.02844	5.61485e-05	0.000698123	GAS2L3
ENSG00000163909	105.296	-2.06111	0.512008	-4.02554	5.68441e-05	0.000705517	HEYL
ENSG00000160307	50.4144	-2.19543	0.545527	-4.02441	5.7118e-05	0.000708347	S100B
ENSG00000168487	1804.79	0.728246	0.180973	4.02406	5.72025e-05	0.000708824	BMP1
ENSG00000168090	1055.17	-0.832708	0.207208	-4.0187	5.85204e-05	0.000724572	COPS6
ENSG00000243742	203.185	1.3472	0.335499	4.01549	5.93214e-05	0.0007339	RPLP0P2
ENSG00000250251	130.317	1.61114	0.401365	4.01414	5.96632e-05	0.000737537	PKD1P6
ENSG00000197312	482.728	1.01281	0.252386	4.01295	5.99646e-05	0.000740668	DDI2
ENSG00000147400	836.936	-0.863768	0.215336	-4.01127	6.03937e-05	0.000745372	CETN2
ENSG00000204262	12827.6	-0.628747	0.157057	-4.00331	6.24618e-05	0.000770279	COL5A2
ENSG00000169760	96.4709	-1.96032	0.489699	-4.00311	6.25142e-05	0.000770309	NLGN1
ENSG00000078401	30.5719	-2.68459	0.670743	-4.00241	6.27011e-05	0.000771995	EDN1
ENSG00000006652	820.722	0.89699	0.224124	4.0022	6.27558e-05	0.000772051	IFRD1
ENSG00000171792	193.418	-1.34934	0.337284	-4.00061	6.31806e-05	0.000776513	RHNO1
ENSG00000198756	118.618	1.72278	0.430646	4.00046	6.32192e-05	0.000776513	COLGALT2
ENSG00000102384	86.4566	-2.2653	0.566491	-3.99883	6.36558e-05	0.000781254	CENPI
ENSG00000140743	600.2	-0.927555	0.23205	-3.99722	6.40911e-05	0.000785971	CDR2
ENSG00000196935	699.131	-0.925684	0.231659	-3.99589	6.4453e-05	0.000789779	SRGAP1
ENSG00000213281	965.081	-0.843081	0.210999	-3.99566	6.45132e-05	0.00078989	NRAS
ENSG00000111602	284.786	-1.38216	0.346037	-3.99424	6.49022e-05	0.000794021	TIMELESS
ENSG00000173848	1234.61	-0.869395	0.217719	-3.99321	6.51858e-05	0.00079658	NET1
ENSG00000196781	174.871	1.56355	0.391564	3.9931	6.52147e-05	0.00079658	TLE1
ENSG00000151883	263.462	-1.28089	0.32102	-3.99006	6.60554e-05	0.000806211	PARP8
ENSG00000261556	55.5825	2.2429	0.562384	3.9882	6.65758e-05	0.000811919	RP11-296I10.6
ENSG00000091317	1698.63	-0.716991	0.179945	-3.98451	6.76194e-05	0.000823994	CMTM6
ENSG00000163466	4211.32	-0.76045	0.190902	-3.98346	6.79204e-05	0.000826413	ARPC2
ENSG00000182871	1085.35	2.14222	0.537782	3.98344	6.79251e-05	0.000826413	COL18A1
ENSG00000142178	535.218	1.07374	0.269779	3.98008	6.88919e-05	0.000837514	SIK1
ENSG00000133612	529.514	1.00194	0.252087	3.97458	7.05048e-05	0.000856448	AGAP3
ENSG00000010810	1123.4	0.792744	0.199512	3.97342	7.08479e-05	0.000859937	FYN
ENSG00000100442	946.496	-0.876086	0.220628	-3.97088	7.16086e-05	0.000868487	FKBP3
ENSG00000182481	1010.67	-1.19979	0.30221	-3.97005	7.1858e-05	0.000870826	KPNA2
ENSG00000133216	241.275	1.41398	0.356223	3.96937	7.20626e-05	0.000872157	EPHB2
ENSG00000162804	4380.41	0.785735	0.197953	3.96931	7.20809e-05	0.000872157	SNED1
ENSG00000099968	1140.8	0.771132	0.194389	3.96696	7.27956e-05	0.000880113	BCL2L13
ENSG00000154175	4356.58	-0.694315	0.175055	-3.96627	7.30068e-05	0.000881975	ABI3BP
ENSG00000109881	202.839	-1.46351	0.369087	-3.96522	7.33279e-05	0.00088516	CCDC34
ENSG00000128016	998.803	-0.871051	0.219725	-3.96428	7.36182e-05	0.00088797	ZFP36
ENSG00000186532	228.432	1.32129	0.333484	3.96208	7.42987e-05	0.000895476	SMYD4
ENSG00000101868	154.886	-1.68219	0.425067	-3.95746	7.57501e-05	0.000912256	POLA1
ENSG00000177508	392.219	1.10623	0.279576	3.95679	7.59625e-05	0.0009141	IRX3
ENSG00000169504	13485.5	-0.724248	0.183074	-3.95605	7.61994e-05	0.000916235	CLIC4
ENSG00000168297	823.417	0.876688	0.221764	3.95325	7.70967e-05	0.000926303	PXK
ENSG00000103047	186.446	-1.4493	0.367075	-3.94824	7.87287e-05	0.000945173	TANGO6
ENSG00000118922	1044.9	-0.864133	0.218915	-3.94735	7.90217e-05	0.000947952	KLF12
ENSG00000180190	160.686	1.61627	0.409665	3.94535	7.96827e-05	0.000955139	TDRP
ENSG00000137168	211.102	-1.58815	0.402686	-3.9439	8.01671e-05	0.000959453	PPIL1
ENSG00000260196	84.4175	1.89309	0.480002	3.94392	8.01614e-05	0.000959453	RP1-239B22.5
ENSG00000184205	899.359	0.855809	0.217006	3.94371	8.02294e-05	0.000959454	TSPYL2
ENSG00000100241	1067.33	0.862194	0.218673	3.94285	8.052e-05	0.000962183	SBF1
ENSG00000180787	114.165	1.62744	0.413002	3.94051	8.1307e-05	0.000970835	ZFP3
ENSG00000135835	146.623	1.50355	0.381905	3.93699	8.25112e-05	0.000983689	KIAA1614
ENSG00000257923	1057.61	0.832157	0.211366	3.93703	8.2495e-05	0.000983689	CUX1
ENSG00000169019	233.636	-1.25049	0.317664	-3.93651	8.26739e-05	0.000984867	COMMD8
ENSG00000166974	559	-1.05093	0.26701	-3.93591	8.28813e-05	0.000986575	MAPRE2
ENSG00000234771	81.3964	2.18136	0.55428	3.93548	8.30308e-05	0.000987593	RP11-395P17.3
ENSG00000076513	925.262	-0.815819	0.20736	-3.93431	8.34377e-05	0.000991667	ANKRD13A
ENSG00000114790	66.642	2.01209	0.511732	3.93192	8.42711e-05	0.0010008	ARHGEF26
ENSG00000132823	509	0.948611	0.24131	3.9311	8.45598e-05	0.00100346	OSER1
ENSG00000198963	117.471	1.72085	0.437846	3.93026	8.4853e-05	0.00100616	RORB
ENSG00000137500	433.248	-1.01936	0.259385	-3.92991	8.49785e-05	0.00100687	CCDC90B
ENSG00000072682	2245.33	0.680532	0.173369	3.92533	8.66125e-05	0.00102545	P4HA2
ENSG00000163162	780.222	1.02153	0.260278	3.92478	8.68106e-05	0.001027	RNF149
ENSG00000112078	1626.04	-0.748022	0.190633	-3.92389	8.71302e-05	0.00102999	KCTD20
ENSG00000176623	512.544	-0.949459	0.241983	-3.92366	8.72156e-05	0.00103011	RMDN1
ENSG00000183684	278.238	-1.19291	0.304043	-3.92349	8.72741e-05	0.00103011	ALYREF
ENSG00000169499	496.587	-1.04169	0.265572	-3.92243	8.76619e-05	0.0010339	PLEKHA2
ENSG00000220884	37.8075	-2.47708	0.631872	-3.92022	8.84683e-05	0.00104261	MESTP1
ENSG00000090975	263.751	1.20011	0.306181	3.91962	8.86881e-05	0.00104441	PITPNM2
ENSG00000106479	319.438	1.29106	0.32945	3.91882	8.89818e-05	0.00104706	ZNF862
ENSG00000138078	1241.1	-0.890639	0.227365	-3.91722	8.9575e-05	0.00105262	PREPL
ENSG00000141298	427.047	1.10937	0.283206	3.91718	8.95905e-05	0.00105262	SSH2
ENSG00000205336	280.358	1.53495	0.391909	3.9166	8.98077e-05	0.00105437	GPR56
ENSG00000198146	712.438	0.894403	0.228523	3.91384	9.08384e-05	0.00106566	ZNF770
ENSG00000085449	864.965	-0.829902	0.212598	-3.90362	9.47639e-05	0.001108	WDFY1
ENSG00000120708	54955.5	0.571437	0.146376	3.9039	9.46546e-05	0.001108	TGFBI
ENSG00000121671	439.422	0.996086	0.255158	3.90379	9.46961e-05	0.001108	CRY2
ENSG00000131389	3250.32	0.65857	0.168708	3.90361	9.47667e-05	0.001108	SLC6A6
ENSG00000166503	671.029	0.891162	0.228298	3.90351	9.48075e-05	0.001108	HDGFRP3
ENSG00000011523	383.932	1.05437	0.270285	3.90096	9.58129e-05	0.00111891	CEP68
ENSG00000118680	3394.31	-0.733219	0.18809	-3.89824	9.68964e-05	0.0011299	MYL12B
ENSG00000136026	5125.07	-0.609379	0.156322	-3.89822	9.69006e-05	0.0011299	CKAP4
ENSG00000214018	33.7064	-2.47743	0.635826	-3.89639	9.76354e-05	0.0011376	RRM2P3
ENSG00000101298	313.976	1.11291	0.285699	3.89538	9.80446e-05	0.00114075	SNPH
ENSG00000151846	1227	-0.750929	0.192775	-3.89536	9.80534e-05	0.00114075	PABPC3
ENSG00000151240	920.323	0.93251	0.239449	3.8944	9.84423e-05	0.00114441	DIP2C
ENSG00000162607	433.323	-1.13066	0.290365	-3.89394	9.86281e-05	0.00114571	USP1
ENSG00000129083	2704.12	-0.659453	0.16938	-3.89334	9.88718e-05	0.00114767	COPB1
ENSG00000196937	542.629	-1.05969	0.272226	-3.89269	9.91399e-05	0.00114992	FAM3C
ENSG00000163449	36.9574	2.30486	0.592146	3.89239	9.92627e-05	0.00115048	TMEM169
ENSG00000177144	120.727	1.66969	0.429093	3.89121	9.97437e-05	0.00115518	NUDT4P1
ENSG00000156136	267.923	-1.17735	0.302686	-3.88969	0.000100374	0.00116161	DCK
ENSG00000125629	769.971	1.01729	0.261552	3.88945	0.000100473	0.00116189	INSIG2
ENSG00000111186	863.009	0.807449	0.207661	3.88831	0.000100945	0.00116646	WNT5B
ENSG00000143549	3192.39	-0.807894	0.207827	-3.88733	0.000101353	0.00117031	TPM3
ENSG00000142611	138.568	-1.54813	0.39831	-3.88674	0.000101601	0.00117229	PRDM16
ENSG00000111665	80.2389	-1.87804	0.48336	-3.88538	0.000102168	0.00117775	CDCA3
ENSG00000143384	5926.28	0.613524	0.157919	3.88506	0.000102303	0.00117775	MCL1
ENSG00000216740	390.08	-1.04741	0.269598	-3.88506	0.000102303	0.00117775	ANXA2P3
ENSG00000232098	105.666	1.68668	0.434219	3.8844	0.000102582	0.00118008	CTD-2619J13.14
ENSG00000122884	1642.46	-0.873146	0.224844	-3.88335	0.000103028	0.00118432	P4HA1
ENSG00000138162	233.225	1.31375	0.33832	3.88317	0.000103105	0.00118432	TACC2
ENSG00000109103	318.83	1.09884	0.283081	3.88173	0.000103717	0.00119047	UNC119
ENSG00000150540	262.895	-1.40229	0.361375	-3.88043	0.00010427	0.00119593	HNMT
ENSG00000117597	522.566	0.972629	0.250738	3.87906	0.00010486	0.00120179	DIEXF
ENSG00000173153	253.661	1.19941	0.309219	3.87885	0.000104952	0.00120196	ESRRA
ENSG00000255103	199.218	-1.56232	0.402888	-3.8778	0.000105404	0.00120623	KIAA0754
ENSG00000188559	283.69	1.16608	0.300795	3.87665	0.000105906	0.00121108	RALGAPA2
ENSG00000124588	257.786	1.20188	0.310069	3.87616	0.000106118	0.00121261	NQO2
ENSG00000140265	317.993	1.18572	0.30596	3.87541	0.000106444	0.00121544	ZSCAN29
ENSG00000178567	610.634	-0.888537	0.229303	-3.87494	0.000106649	0.00121687	EPM2AIP1
ENSG00000010539	134.422	1.50796	0.3892	3.87451	0.00010684	0.00121815	ZNF200
ENSG00000168685	62.7983	-2.11497	0.545929	-3.87407	0.000107034	0.00121946	IL7R
ENSG00000070614	2770.03	-0.777952	0.200833	-3.87363	0.000107224	0.00122072	NDST1
ENSG00000178802	239.753	-1.31588	0.339749	-3.8731	0.000107461	0.00122251	MPI
ENSG00000031691	86.3222	-2.08454	0.538405	-3.8717	0.000108078	0.00122863	CENPQ
ENSG00000249115	44.2318	-2.41953	0.625104	-3.8706	0.000108569	0.0012333	HAUS5
ENSG00000105355	2554.22	-0.71312	0.184354	-3.86822	0.000109634	0.00124399	PLIN3
ENSG00000164548	719.01	-0.937396	0.242338	-3.86813	0.000109671	0.00124399	TRA2A
ENSG00000103326	456.702	1.01547	0.262595	3.86706	0.000110157	0.00124858	CAPN15
ENSG00000118514	31.18	2.50372	0.648229	3.8624	0.000112281	0.00127172	ALDH8A1
ENSG00000155903	414.212	-1.0792	0.279445	-3.86194	0.000112489	0.00127278	RASA2
ENSG00000175643	30.192	-2.47085	0.639812	-3.86183	0.00011254	0.00127278	RMI2
ENSG00000150977	355.523	1.06031	0.274616	3.86106	0.000112894	0.00127492	RILPL2
ENSG00000181789	2967.15	-0.73877	0.191333	-3.86117	0.000112845	0.00127492	COPG1
ENSG00000107562	5058.74	-1.88984	0.489685	-3.8593	0.000113713	0.00128322	CXCL12
ENSG00000176597	110.388	1.60922	0.417027	3.85878	0.000113955	0.00128502	B3GNT5
ENSG00000129003	1126.39	0.798264	0.20689	3.85839	0.000114135	0.0012861	VPS13C
ENSG00000136159	162.505	-1.50085	0.389257	-3.85567	0.000115414	0.00129957	NUDT15
ENSG00000196584	45.1525	-2.36675	0.614068	-3.85421	0.000116104	0.00130638	XRCC2
ENSG00000146859	189.615	1.58	0.410498	3.84898	0.00011861	0.0013336	TMEM140
ENSG00000232070	29.5291	2.5016	0.650057	3.84828	0.000118949	0.00133645	TMEM253
ENSG00000146576	222.742	1.3356	0.347099	3.84791	0.000119131	0.00133751	C7orf26
ENSG00000183963	741.754	-0.943143	0.245162	-3.84703	0.000119559	0.00134134	SMTN
ENSG00000106355	405.88	-1.01979	0.265112	-3.84663	0.000119756	0.00134257	LSM5
ENSG00000164099	180.626	-1.44639	0.376036	-3.8464	0.000119866	0.00134283	PRSS12
ENSG00000145949	27.6517	2.48864	0.648156	3.83957	0.000123252	0.00137976	MYLK4
ENSG00000169715	3951.39	1.70138	0.443705	3.83448	0.000125829	0.00140758	MT1E
ENSG00000080986	146.286	-2.61534	0.682117	-3.83415	0.000125998	0.00140845	NDC80
ENSG00000188517	38.745	-2.46703	0.643657	-3.83284	0.000126675	0.00141499	COL25A1
ENSG00000198795	221.486	1.50136	0.391925	3.83074	0.000127759	0.00142607	ZNF521
ENSG00000164305	879.575	-0.833822	0.217851	-3.82749	0.000129456	0.00144397	CASP3
ENSG00000164674	72.6486	1.91105	0.499542	3.82559	0.000130457	0.00145408	SYTL3
ENSG00000141753	24498.8	-0.725448	0.189639	-3.82541	0.000130552	0.00145409	IGFBP4
ENSG00000072110	5235.33	-0.850536	0.222351	-3.8252	0.000130665	0.0014543	ACTN1
ENSG00000119771	110.283	1.65315	0.432212	3.82486	0.000130847	0.00145527	KLHL29
ENSG00000119938	695.574	0.912599	0.238667	3.82373	0.000131446	0.00146087	PPP1R3C
ENSG00000054267	1009.07	0.767851	0.20094	3.82129	0.000132755	0.00147237	ARID4B
ENSG00000164283	677.424	-2.26045	0.591543	-3.82127	0.000132766	0.00147237	ESM1
ENSG00000169330	72.6105	1.90112	0.497475	3.82155	0.000132618	0.00147237	KIAA1024
ENSG00000105835	848.322	0.853761	0.223886	3.81338	0.000137079	0.00151708	NAMPT
ENSG00000132432	2453.78	-0.803893	0.21082	-3.81318	0.000137192	0.00151708	SEC61G
ENSG00000170759	3423.26	-0.727282	0.190726	-3.81322	0.000137166	0.00151708	KIF5B
ENSG00000175274	355.933	-1.47676	0.387224	-3.8137	0.000136901	0.00151708	TP53I11
ENSG00000105792	114.871	-1.71167	0.449054	-3.81173	0.000138	0.00152492	C7orf63
ENSG00000072042	1334.48	0.793642	0.20824	3.81119	0.000138297	0.00152712	RDH11
ENSG00000168385	6709.59	-0.599046	0.157221	-3.81022	0.000138841	0.00153202	2002-09-01
ENSG00000005243	664.452	-0.920253	0.241718	-3.80713	0.000140588	0.00154968	COPZ2
ENSG00000173156	389.033	1.30495	0.342774	3.80704	0.000140643	0.00154968	RHOD
ENSG00000031081	671.687	-1.00267	0.263397	-3.80669	0.000140839	0.00155074	ARHGAP31
ENSG00000100065	384.005	-1.10095	0.289277	-3.80587	0.000141307	0.00155478	CARD10
ENSG00000213406	531.834	-0.931473	0.244766	-3.80556	0.000141483	0.0015556	ANXA2P1
ENSG00000136108	606.752	-1.09733	0.288421	-3.80461	0.000142027	0.00156048	CKAP2
ENSG00000142694	668.721	0.921545	0.242256	3.80402	0.000142368	0.00156311	EVA1B
ENSG00000263050	19.7582	-2.58698	0.680154	-3.80351	0.000142658	0.00156518	RP11-667K14.3
ENSG00000111727	249.067	-1.18143	0.310644	-3.80317	0.000142856	0.00156624	HCFC2
ENSG00000186716	409.891	1.01859	0.267867	3.80261	0.000143181	0.00156756	BCR
ENSG00000197632	686.976	-2.26085	0.594532	-3.80273	0.000143109	0.00156756	SERPINB2
ENSG00000133107	157.609	-1.63286	0.429585	-3.80101	0.000144108	0.0015766	TRPC4
ENSG00000143416	480.262	-1.12501	0.296114	-3.79925	0.000145132	0.00158668	SELENBP1
ENSG00000129988	397.818	-1.12463	0.296395	-3.79438	0.000148015	0.00161705	LBP
ENSG00000117308	168.841	-1.35031	0.35591	-3.79398	0.000148254	0.0016185	GALE
ENSG00000131069	397.101	1.14968	0.30313	3.79271	0.000149012	0.00162356	ACSS2
ENSG00000160310	853.729	-0.936689	0.246952	-3.79299	0.000148842	0.00162356	PRMT2
ENSG00000180667	250.697	1.28377	0.338487	3.79268	0.000149032	0.00162356	YOD1
ENSG00000119403	163.373	-1.38194	0.364433	-3.79202	0.000149424	0.00162668	PHF19
ENSG00000132196	81.4719	1.92131	0.506846	3.79072	0.000150211	0.00163409	HSD17B7
ENSG00000006007	1180.02	0.775687	0.20464	3.7905	0.000150342	0.00163436	GDE1
ENSG00000254244	170.694	-1.36021	0.358867	-3.79031	0.000150461	0.0016345	PAICSP4
ENSG00000105810	508.491	-0.943364	0.249002	-3.78858	0.00015151	0.00164474	CDK6
ENSG00000262580	51.3699	2.04207	0.539437	3.78556	0.000153364	0.0016637	RP11-334C17.5
ENSG00000240024	51.8561	2.11527	0.558885	3.7848	0.000153831	0.00166758	LINC00888
ENSG00000049449	2705.36	-0.77361	0.204441	-3.78403	0.00015431	0.0016716	RCN1
ENSG00000165672	1474.13	-0.724007	0.191374	-3.78321	0.00015482	0.00167595	PRDX3
ENSG00000108448	110.236	1.73331	0.458346	3.78167	0.00015578	0.00168516	TRIM16L
ENSG00000272565	286.12	1.10695	0.293104	3.77666	0.000158948	0.00171822	RP11-485G4.2
ENSG00000140470	18.6563	2.56559	0.679438	3.77605	0.000159338	0.00172123	ADAMTS17
ENSG00000011021	324.133	1.11064	0.294284	3.77404	0.000160623	0.0017339	CLCN6
ENSG00000166024	168.123	1.36547	0.361956	3.77247	0.00016164	0.00174366	R3HCC1L
ENSG00000242802	609.526	1.06418	0.282109	3.77225	0.000161785	0.00174399	AP5Z1
ENSG00000088179	256.503	1.1673	0.309465	3.772	0.000161942	0.00174447	PTPN4
ENSG00000188985	85.0882	-1.7805	0.472081	-3.7716	0.000162204	0.00174607	DHFRP1
ENSG00000171467	607.557	0.869305	0.230564	3.77034	0.000163023	0.00175366	ZNF318
ENSG00000138650	163.081	-1.58139	0.419535	-3.76938	0.000163655	0.00175924	PCDH10
ENSG00000133316	221.988	1.33189	0.3534	3.76878	0.000164048	0.00176223	WDR74
ENSG00000070961	2208.03	0.734591	0.194943	3.76824	0.000164405	0.00176483	ATP2B1
ENSG00000118263	1204.03	0.74223	0.196997	3.76773	0.000164742	0.00176722	KLF7
ENSG00000173376	130.189	-1.88434	0.500221	-3.76701	0.000165214	0.00176982	NDNF
ENSG00000196639	229.367	-1.42042	0.37706	-3.7671	0.000165158	0.00176982	HRH1
ENSG00000162144	1032.59	-0.915741	0.243115	-3.7667	0.000165421	0.00177081	CYB561A3
ENSG00000073150	34.6327	2.3454	0.622961	3.76491	0.000166607	0.00178227	PANX2
ENSG00000170577	754.925	0.84923	0.2256	3.76431	0.000167007	0.00178531	SIX2
ENSG00000187800	478.26	-1.08492	0.288398	-3.7619	0.000168629	0.0018014	PEAR1
ENSG00000136783	285.128	-1.19082	0.316575	-3.76158	0.000168846	0.00180247	NIPSNAP3A
ENSG00000007168	2206.96	-0.647818	0.172317	-3.75945	0.000170288	0.0018166	PAFAH1B1
ENSG00000165156	712.676	-0.821021	0.218525	-3.7571	0.000171895	0.00183248	ZHX1
ENSG00000165029	1462.49	0.964396	0.256743	3.75627	0.000172463	0.00183726	ABCA1
ENSG00000004897	1424.83	-0.757598	0.201764	-3.75487	0.000173434	0.00184632	CDC27
ENSG00000132507	1812.98	-0.716702	0.190987	-3.75263	0.000174989	0.0018616	EIF5A
ENSG00000115750	130.162	-1.49052	0.39751	-3.74965	0.000177078	0.00188253	TAF1B
ENSG00000241547	157.314	-1.38646	0.369996	-3.74724	0.000178793	0.00189944	RP11-4K3__A.5
ENSG00000109099	1521.31	0.80645	0.215329	3.7452	0.00018025	0.00191361	PMP22
ENSG00000049323	12541.3	0.654607	0.174886	3.74306	0.000181795	0.00192735	LTBP1
ENSG00000148737	252.384	1.20783	0.322673	3.74319	0.000181702	0.00192735	TCF7L2
ENSG00000157741	393.279	0.980352	0.262033	3.74133	0.000183047	0.00193929	UBN2
ENSG00000139618	100.038	-1.78346	0.476936	-3.73941	0.000184455	0.00195287	BRCA2
ENSG00000125753	575.317	-0.889534	0.238063	-3.73655	0.00018656	0.0019738	VASP
ENSG00000107566	1045.3	-0.749941	0.200719	-3.73627	0.000186769	0.00197465	ERLIN1
ENSG00000100644	9891.94	-0.619821	0.165921	-3.73564	0.000187237	0.00197824	HIF1A
ENSG00000147010	1936.8	0.833492	0.223141	3.73526	0.000187519	0.00197987	SH3KBP1
ENSG00000100714	653.74	-0.852032	0.228161	-3.73435	0.000188202	0.00198165	MTHFD1
ENSG00000115866	720.319	-0.829532	0.222124	-3.73454	0.000188055	0.00198165	DARS
ENSG00000126247	2827.95	-0.680739	0.182288	-3.73441	0.000188157	0.00198165	CAPNS1
ENSG00000181896	95.4906	1.6639	0.445519	3.73474	0.000187911	0.00198165	ZNF101
ENSG00000269113	60.0294	2.32725	0.623295	3.73378	0.000188624	0.00198474	TRABD2B
ENSG00000111859	304.992	-1.11233	0.298022	-3.73237	0.000189687	0.00199456	NEDD9
ENSG00000177694	129.349	-1.60962	0.431424	-3.73094	0.000190765	0.00200453	NAALADL2
ENSG00000140931	339.215	1.04413	0.280032	3.72863	0.000192526	0.00202166	CMTM3
ENSG00000162692	873.776	-2.18364	0.585828	-3.72745	0.000193429	0.00202976	VCAM1
ENSG00000070540	1431.95	0.699641	0.187712	3.7272	0.00019362	0.00203038	WIPI1
ENSG00000260454	84.672	1.70401	0.457429	3.72518	0.000195174	0.00204528	RP11-367F23.2
ENSG00000226549	113.531	1.86004	0.499376	3.72472	0.000195532	0.00204764	SCDP1
ENSG00000241015	77.3508	1.79592	0.48252	3.72196	0.000197682	0.00206875	TPM3P9
ENSG00000112312	450.932	1.22954	0.330385	3.72155	0.000198005	0.00207073	GMNN
ENSG00000147475	967.345	-0.766123	0.205871	-3.72137	0.000198147	0.0020708	ERLIN2
ENSG00000140534	26.9466	-2.47188	0.664295	-3.72106	0.000198391	0.00207195	TICRR
ENSG00000197614	576.492	-0.956245	0.257005	-3.72073	0.000198651	0.00207326	MFAP5
ENSG00000186104	170.557	1.31444	0.353325	3.72019	0.000199072	0.00207625	CYP2R1
ENSG00000069849	1362.91	0.75804	0.203977	3.71631	0.000202157	0.00210699	ATP1B3
ENSG00000133103	516.519	-0.951941	0.256254	-3.71484	0.000203332	0.00211782	COG6
ENSG00000031698	2294.35	0.640181	0.172443	3.71241	0.000205293	0.00213679	SARS
ENSG00000153208	18.4921	2.52411	0.680159	3.71106	0.000206394	0.00214681	MERTK
ENSG00000158158	143.143	1.42169	0.383121	3.71081	0.000206596	0.00214746	CNNM4
ENSG00000174343	30.2382	2.48729	0.670342	3.71047	0.000206871	0.00214886	CHRNA9
ENSG00000147614	18.1758	2.5313	0.682249	3.71022	0.000207078	0.00214957	ATP6V0D2
ENSG00000148459	67.4531	-1.98904	0.536662	-3.70631	0.000210297	0.00218152	PDSS1
ENSG00000108262	533.484	0.91135	0.245939	3.70559	0.000210902	0.00218632	GIT1
ENSG00000136813	2063.57	0.659482	0.178189	3.70103	0.000214724	0.00222445	KIAA0368
ENSG00000104524	106.049	-1.56565	0.423194	-3.69961	0.000215931	0.00223465	PYCRL
ENSG00000153094	515.053	2.38948	0.645887	3.69953	0.000215999	0.00223465	BCL2L11
ENSG00000138443	798.539	-0.786358	0.212654	-3.69783	0.000217449	0.00224814	ABI2
ENSG00000103502	897.724	0.806709	0.218243	3.69637	0.0002187	0.00225856	CDIPT
ENSG00000178718	54.7306	2.31693	0.62682	3.69632	0.00021875	0.00225856	RPP25
ENSG00000122870	1926.83	-0.735433	0.19904	-3.6949	0.000219974	0.00226968	BICC1
ENSG00000188070	466.301	0.949065	0.257183	3.69023	0.000224053	0.00230991	C11orf95
ENSG00000197921	15.0339	-2.52521	0.684321	-3.69009	0.000224173	0.00230991	HES5
ENSG00000134909	446.937	1.149	0.311392	3.68989	0.000224347	0.00231016	ARHGAP32
ENSG00000077782	1633.02	0.668872	0.181281	3.6897	0.000224521	0.00231041	FGFR1
ENSG00000027697	729.582	0.823151	0.223127	3.68917	0.00022499	0.00231369	IFNGR1
ENSG00000163191	2654.83	-0.670352	0.181756	-3.6882	0.00022585	0.00232098	S100A11
ENSG00000129474	245.487	-1.34295	0.364152	-3.68788	0.000226128	0.0023223	AJUBA
ENSG00000134627	74.6051	1.80963	0.490912	3.68625	0.000227578	0.00233408	PIWIL4
ENSG00000138587	64.2468	-1.93136	0.523919	-3.68638	0.000227471	0.00233408	MNS1
ENSG00000145214	310.516	1.13984	0.309259	3.68572	0.000228056	0.00233742	DGKQ
ENSG00000179397	35.8625	2.19728	0.596445	3.68397	0.000229629	0.00235198	C1orf101
ENSG00000101004	286.65	1.15775	0.31429	3.68369	0.000229883	0.00235302	NINL
ENSG00000060069	292.429	1.06698	0.289987	3.67941	0.000233776	0.00239128	CTDP1
ENSG00000165617	279.921	-1.15481	0.314057	-3.67705	0.000235943	0.00241185	DACT1
ENSG00000115461	12557.6	2.30159	0.626097	3.67609	0.00023684	0.00241941	IGFBP5
ENSG00000108840	491.825	0.95899	0.260938	3.67516	0.000237696	0.00242655	HDAC5
ENSG00000111981	27.3805	2.4773	0.674268	3.67406	0.000238731	0.0024355	ULBP1
ENSG00000124193	1560.37	-0.716335	0.194996	-3.67358	0.000239175	0.00243841	SRSF6
ENSG00000196323	554.703	0.930743	0.253409	3.67289	0.000239824	0.00244341	ZBTB44
ENSG00000095739	271.367	-1.35126	0.368015	-3.67175	0.000240891	0.00245267	BAMBI
ENSG00000082269	130.904	1.6149	0.440046	3.66984	0.000242703	0.00246949	FAM135A
ENSG00000121848	773.381	0.808807	0.22046	3.66872	0.000243768	0.00247869	RNF115
ENSG00000153933	199.261	1.33207	0.363123	3.66837	0.000244105	0.00248047	DGKE
ENSG00000138347	177.644	-1.53416	0.418298	-3.66764	0.000244801	0.00248591	MYPN
ENSG00000168661	70.6789	1.89652	0.517156	3.66721	0.000245215	0.00248847	ZNF30
ENSG00000119681	16027.8	-0.656023	0.178966	-3.66563	0.000246733	0.00250223	LTBP2
ENSG00000142798	6703.2	-0.808846	0.22075	-3.66408	0.000248227	0.00251573	HSPG2
ENSG00000197451	1259.26	-0.772227	0.210787	-3.66355	0.000248748	0.00251935	HNRNPAB
ENSG00000079332	2775.39	-0.613399	0.167455	-3.66308	0.000249203	0.0025223	SAR1A
ENSG00000029559	84.9182	1.72448	0.470919	3.66195	0.000250307	0.00253181	IBSP
ENSG00000147027	869.277	-0.831701	0.227184	-3.66092	0.000251315	0.00254034	TMEM47
ENSG00000239332	86.8106	-1.86998	0.511102	-3.65872	0.000253482	0.00256057	LINC01119
ENSG00000092470	80.5015	-2.00095	0.546946	-3.6584	0.000253798	0.00256204	WDR76
ENSG00000145147	1040.53	-1.00735	0.275365	-3.65823	0.000253961	0.00256204	SLIT2
ENSG00000100364	648.177	1.06439	0.290988	3.65786	0.000254331	0.0025641	KIAA0930
ENSG00000165219	990.843	0.74562	0.203865	3.65742	0.000254763	0.00256678	GAPVD1
ENSG00000222112	21.7897	2.44384	0.668232	3.65716	0.00025502	0.00256769	RN7SKP16
ENSG00000127993	198.143	1.36086	0.372249	3.65578	0.000256403	0.00257993	RBM48
ENSG00000184007	2900.23	-0.625065	0.171081	-3.65361	0.000258575	0.00260008	PTP4A2
ENSG00000079156	210.165	1.48538	0.406816	3.65123	0.000260992	0.00262268	OSBPL6
ENSG00000011465	8858.52	0.689512	0.188875	3.65062	0.000261608	0.00262716	DCN
ENSG00000176788	1494.29	-0.674036	0.184824	-3.64691	0.000265418	0.00266368	BASP1
ENSG00000100354	930.632	0.746819	0.204829	3.64605	0.0002663	0.0026708	TNRC6B
ENSG00000085840	41.6162	-2.09146	0.573714	-3.64548	0.000266897	0.00267505	ORC1
ENSG00000236024	15.555	2.49186	0.68399	3.64312	0.000269349	0.00269787	RP11-483H20.6
ENSG00000215482	208.813	-1.31119	0.35996	-3.64259	0.000269908	0.00270171	CALM2P3
ENSG00000272796	23.6692	2.41958	0.664554	3.64091	0.000271681	0.00271769	RP1-74M1.3
ENSG00000149257	4781.24	-0.727862	0.199929	-3.6406	0.000272	0.00271912	SERPINH1
ENSG00000102316	2399.06	-0.713407	0.196059	-3.63873	0.000273981	0.00273538	MAGED2
ENSG00000106404	95.4984	1.60209	0.440275	3.63884	0.000273869	0.00273538	CLDN15
ENSG00000090238	252.105	1.22308	0.336293	3.63697	0.000275869	0.00275244	YPEL3
ENSG00000026652	450.846	0.96004	0.264275	3.63273	0.000280436	0.0027962	AGPAT4
ENSG00000122042	1267.3	0.703707	0.193723	3.63255	0.000280631	0.00279634	UBL3
ENSG00000007376	207.669	1.25631	0.345866	3.63235	0.000280847	0.00279668	RPUSD1
ENSG00000124212	541.927	-2.22377	0.612313	-3.63175	0.000281504	0.00280141	PTGIS
ENSG00000235750	63.2336	2.03827	0.561344	3.63106	0.000282255	0.00280707	KIAA0040
ENSG00000167986	3329.84	-0.638253	0.175791	-3.63074	0.000282605	0.00280874	DDB1
ENSG00000129055	725.472	-0.84726	0.23337	-3.63054	0.000282825	0.00280911	ANAPC13
ENSG00000108691	972.596	-2.48433	0.684383	-3.63003	0.000283393	0.00281113	CCL2
ENSG00000152601	3345.4	-0.612249	0.168659	-3.63011	0.000283304	0.00281113	MBNL1
ENSG00000214944	192.974	-1.25375	0.345514	-3.62866	0.000284899	0.00282426	ARHGEF28
ENSG00000140939	199.722	1.2196	0.336131	3.62834	0.000285244	0.00282586	NOL3
ENSG00000214455	1093.59	-0.801743	0.221036	-3.62721	0.000286501	0.00283649	RCN1P2
ENSG00000172403	243.499	-2.39796	0.661138	-3.62702	0.000286709	0.00283673	SYNPO2
ENSG00000213560	478.582	-0.94589	0.260817	-3.62665	0.000287127	0.00283904	RP11-386I14.3
ENSG00000166128	562.287	-0.867085	0.239117	-3.62619	0.000287631	0.0028422	RAB8B
ENSG00000140937	5696.36	-0.63844	0.176125	-3.62492	0.000289054	0.0028526	CDH11
ENSG00000197045	1428.21	-0.70109	0.193404	-3.625	0.000288965	0.0028526	GMFB
ENSG00000107796	2587.41	-2.07778	0.573242	-3.62461	0.000289401	0.0028542	ACTA2
ENSG00000111728	50.0578	-2.16449	0.597345	-3.62352	0.000290626	0.00286445	ST8SIA1
ENSG00000159388	247.284	1.2432	0.343144	3.62296	0.000291255	0.00286881	BTG2
ENSG00000128045	14.758	2.47733	0.684191	3.62081	0.000293681	0.00289087	RASL11B
ENSG00000075142	776.322	-0.776829	0.214599	-3.6199	0.000294714	0.00289918	SRI
ENSG00000137504	766.378	0.797432	0.22041	3.61795	0.000296947	0.00291928	CREBZF
ENSG00000154864	57.38	-2.22288	0.614596	-3.61682	0.000298247	0.0029302	PIEZO2
ENSG00000023516	1696.38	0.658955	0.182209	3.61648	0.000298631	0.00293179	AKAP11
ENSG00000040275	288.526	-1.26421	0.349583	-3.61635	0.00029879	0.00293179	SPDL1
ENSG00000131435	495.521	0.888192	0.245702	3.61491	0.000300455	0.00294625	PDLIM4
ENSG00000113460	309.401	-1.04324	0.288661	-3.61408	0.000301412	0.00295376	BRIX1
ENSG00000123643	429.119	0.959527	0.26551	3.61389	0.000301632	0.00295404	SLC36A1
ENSG00000121068	817.277	0.787979	0.218071	3.61341	0.000302193	0.00295765	TBX2
ENSG00000178977	32.4827	2.295	0.635212	3.61296	0.000302718	0.00296091	LINC00324
ENSG00000143028	39.5528	2.24946	0.622872	3.61144	0.000304506	0.00297651	SYPL2
ENSG00000080561	96.6662	1.60322	0.444132	3.60979	0.000306443	0.00299355	MID2
ENSG00000065135	1277.09	-0.72015	0.199577	-3.60837	0.000308123	0.00300806	GNAI3
ENSG00000105227	87.9724	1.76554	0.489454	3.60716	0.000309569	0.00302026	PRX
ENSG00000135766	628.125	0.855409	0.237157	3.60693	0.000309844	0.00302103	EGLN1
ENSG00000162551	211.593	-1.49275	0.413938	-3.60621	0.000310701	0.00302747	ALPL
ENSG00000168758	993.132	-0.822901	0.228285	-3.60471	0.000312498	0.00304306	SEMA4C
ENSG00000163702	386.151	1.00139	0.277874	3.60376	0.00031365	0.00305234	IL17RC
ENSG00000126457	1007.21	-0.723339	0.200797	-3.60235	0.000315356	0.00306701	PRMT1
ENSG00000086289	762.754	-0.833257	0.231368	-3.60143	0.000316468	0.00307588	EPDR1
ENSG00000162734	2898.58	-0.666246	0.185016	-3.60102	0.000316973	0.00307886	PEA15
ENSG00000162522	192.094	1.33103	0.369817	3.59915	0.000319257	0.00309909	KIAA1522
ENSG00000163516	411.639	1.01486	0.28209	3.59765	0.000321103	0.00311504	ANKZF1
ENSG00000143341	1574.58	-0.816451	0.227033	-3.59618	0.000322925	0.00313075	HMCN1
ENSG00000186951	469.451	0.900826	0.250557	3.59529	0.000324033	0.00313952	PPARA
ENSG00000061337	24.9712	-2.39667	0.667143	-3.59243	0.000327603	0.00317211	LZTS1
ENSG00000116922	237.555	1.12718	0.313793	3.59211	0.000328017	0.00317413	C1orf109
ENSG00000213079	346.836	-1.00263	0.279177	-3.59138	0.000328932	0.00318098	SCAF8
ENSG00000143786	186.106	1.51685	0.422426	3.5908	0.000329665	0.00318408	CNIH3
ENSG00000229644	580.963	1.00849	0.280846	3.5909	0.000329533	0.00318408	NAMPTL
ENSG00000164904	382.62	-1.04049	0.289802	-3.59034	0.000330242	0.00318765	ALDH7A1
ENSG00000092445	232.24	1.21545	0.338606	3.58958	0.000331205	0.00319495	TYRO3
ENSG00000113578	301.617	-1.21624	0.338908	-3.58872	0.000332306	0.00320199	FGF1
ENSG00000162434	2754.77	0.637086	0.177526	3.58868	0.000332351	0.00320199	JAK1
ENSG00000092964	2344.09	-0.631314	0.175944	-3.58816	0.000333019	0.00320643	DPYSL2
ENSG00000183022	153.392	-1.40275	0.39107	-3.58694	0.000334577	0.00321942	TPM3P8
ENSG00000243701	72.7936	-1.82092	0.507718	-3.58648	0.000335166	0.00322307	LINC00883
ENSG00000119508	355.784	-1.03859	0.289655	-3.58563	0.000336265	0.00323162	NR4A3
ENSG00000130775	133.697	1.45463	0.405827	3.58436	0.0003379	0.00324531	THEMIS2
ENSG00000158402	34.5753	-2.40492	0.671205	-3.58299	0.000339679	0.00326037	CDC25C
ENSG00000213452	88.4651	1.60732	0.448868	3.58082	0.000342515	0.00328555	AKR1B1P2
ENSG00000120509	538.077	-0.871887	0.243519	-3.58037	0.000343112	0.00328923	PDZD11
ENSG00000116489	2565.96	-0.677807	0.189454	-3.57769	0.000346651	0.00332108	CAPZA1
ENSG00000110315	583.328	-0.883005	0.246881	-3.57664	0.000348035	0.00333228	RNF141
ENSG00000165802	514.229	0.933626	0.261063	3.57625	0.000348562	0.00333525	NSMF
ENSG00000250571	116.126	1.72176	0.48149	3.57591	0.00034901	0.00333746	GLI4
ENSG00000132964	264.964	1.13728	0.318085	3.57541	0.000349676	0.00334175	CDK8
ENSG00000158290	2433.77	-0.659838	0.184604	-3.57434	0.000351107	0.00335336	CUL4B
ENSG00000198937	310.165	-1.06743	0.298774	-3.57272	0.000353296	0.00337217	CCDC167
ENSG00000196141	1053.55	-0.7573	0.21199	-3.57234	0.000353799	0.00337489	SPATS2L
ENSG00000239779	108.126	1.62493	0.454893	3.57211	0.000354112	0.00337578	WBP1
ENSG00000224470	728.303	0.825483	0.231164	3.57099	0.000355637	0.00338822	ATXN1L
ENSG00000178234	535.854	-0.967868	0.271365	-3.56666	0.000361556	0.00344249	GALNT11
ENSG00000083223	779.973	0.920771	0.258285	3.56494	0.000363934	0.00346245	ZCCHC6
ENSG00000143190	339.349	1.04668	0.293612	3.56482	0.000364102	0.00346245	POU2F1
ENSG00000173918	374.307	1.07386	0.301395	3.56297	0.000366677	0.00348479	C1QTNF1
ENSG00000158747	578.646	0.879949	0.246986	3.56275	0.000366991	0.00348536	NBL1
ENSG00000273350	14.3727	2.43674	0.683976	3.56261	0.000367189	0.00348536	RP4-539M6.20
ENSG00000114098	502.635	0.86302	0.242272	3.56219	0.000367777	0.00348879	ARMC8
ENSG00000052126	654.403	0.803904	0.225892	3.5588	0.000372551	0.00352973	PLEKHA5
ENSG00000158008	32.6697	-2.33154	0.655139	-3.55885	0.000372477	0.00352973	EXTL1
ENSG00000074695	4592.82	-0.562174	0.158034	-3.5573	0.000374684	0.00354776	LMAN1
ENSG00000104432	31.6569	-2.32674	0.654358	-3.55576	0.000376889	0.00356644	IL7
ENSG00000125675	265.456	1.14443	0.32191	3.55512	0.000377812	0.00357299	GRIA3
ENSG00000131115	182.439	1.28259	0.360793	3.55492	0.0003781	0.00357352	ZNF227
ENSG00000145216	436.953	-0.933337	0.262632	-3.55379	0.000379729	0.00358671	FIP1L1
ENSG00000112029	83.1908	-1.63356	0.459744	-3.5532	0.000380582	0.00359257	FBXO5
ENSG00000186847	140.843	-1.53093	0.431032	-3.55177	0.000382643	0.00360982	KRT14
ENSG00000024862	132.066	1.38804	0.390846	3.55137	0.000383235	0.00361098	CCDC28A
ENSG00000089327	473.55	0.99134	0.279141	3.5514	0.000383188	0.00361098	FXYD5
ENSG00000111358	312.266	-1.02458	0.288756	-3.54824	0.000387813	0.00365189	GTF2H3
ENSG00000205189	212.06	1.29748	0.365737	3.54758	0.000388795	0.0036589	ZBTB10
ENSG00000065802	712.494	-0.807029	0.227592	-3.54595	0.000391205	0.00367934	ASB1
ENSG00000104067	1517.76	-0.686626	0.193712	-3.54456	0.000393263	0.00369515	TJP1
ENSG00000141179	184.577	1.23593	0.348691	3.54449	0.000393367	0.00369515	PCTP
ENSG00000183763	25.7808	-2.3469	0.662355	-3.54326	0.000395213	0.00371024	TRAIP
ENSG00000115419	2967.71	-0.729206	0.205882	-3.54186	0.000397317	0.00372772	GLS
ENSG00000218739	642.977	-0.831484	0.234834	-3.54073	0.000399023	0.00374145	CEBPZ-AS1
ENSG00000138074	269.142	1.07428	0.303666	3.5377	0.000403631	0.00378236	SLC5A6
ENSG00000006740	205.613	1.39126	0.393305	3.53735	0.000404166	0.00378507	ARHGAP44
ENSG00000116990	19.7612	2.3874	0.675049	3.53663	0.000405272	0.00379199	MYCL
ENSG00000152137	232.227	1.23703	0.349784	3.53655	0.000405397	0.00379199	HSPB8
ENSG00000198742	863.226	0.736188	0.208207	3.53585	0.00040647	0.00379971	SMURF1
ENSG00000125848	121.986	-1.42974	0.404522	-3.5344	0.000408704	0.00381829	FLRT3
ENSG00000006327	1198.27	-0.783794	0.221851	-3.53297	0.000410923	0.00383669	TNFRSF12A
ENSG00000138468	131.239	-1.56549	0.443147	-3.53268	0.000411371	0.00383855	SENP7
ENSG00000122786	22991.5	-1.39014	0.393571	-3.53212	0.000412246	0.00384439	CALD1
ENSG00000068383	263.921	1.07353	0.303966	3.53175	0.000412812	0.00384734	INPP5A
ENSG00000100505	24.0242	2.3604	0.668374	3.53155	0.000413131	0.00384799	TRIM9
ENSG00000011105	344.098	1.07639	0.304847	3.53091	0.000414133	0.00385499	TSPAN9
ENSG00000168394	978.382	0.723373	0.20489	3.53054	0.000414718	0.0038581	TAP1
ENSG00000169359	746.384	0.776594	0.220286	3.52539	0.000422858	0.00393145	SLC33A1
ENSG00000106993	305.615	1.02387	0.290452	3.52511	0.000423314	0.00393332	CDC37L1
ENSG00000241095	125.499	1.47605	0.419136	3.52166	0.000428854	0.0039824	CYP51A1P1
ENSG00000180964	1080.38	-0.713544	0.202651	-3.52105	0.000429844	0.00398919	TCEAL8
ENSG00000114446	497.182	-0.876644	0.248984	-3.52088	0.000430116	0.00398931	IFT57
ENSG00000244509	714.869	-0.863384	0.245307	-3.51961	0.000432176	0.00400601	APOBEC3C
ENSG00000136867	364.502	1.13678	0.323232	3.51691	0.000436603	0.00404311	SLC31A2
ENSG00000213985	566.814	-0.835447	0.237556	-3.51685	0.000436703	0.00404311	AC078899.1
ENSG00000197903	400.697	0.92436	0.262897	3.51605	0.000438018	0.00405285	HIST1H2BK
ENSG00000166913	3118.52	-0.639531	0.181989	-3.51412	0.000441215	0.00407998	YWHAB
ENSG00000126773	859.837	-0.745435	0.212163	-3.51351	0.000442236	0.00408697	PCNXL4
ENSG00000179818	168.823	1.24458	0.354329	3.5125	0.000443909	0.00409998	PCBP1-AS1
ENSG00000169251	802.053	-0.74283	0.211556	-3.51127	0.000445967	0.00411652	NMD3
ENSG00000111077	1124.34	0.795427	0.226584	3.51051	0.000447245	0.00412584	TENC1
ENSG00000120333	284.935	-1.14483	0.326259	-3.50897	0.000449851	0.0041474	MRPS14
ENSG00000167702	126.638	1.72337	0.491207	3.50844	0.000450739	0.00415131	KIFC2
ENSG00000184863	707.616	0.768836	0.219142	3.5084	0.000450814	0.00415131	RBM33
ENSG00000204386	714.352	0.771557	0.219947	3.50793	0.000451613	0.00415618	NEU1
ENSG00000104946	409.991	0.962177	0.274376	3.50679	0.000453552	0.00417154	TBC1D17
ENSG00000103494	276.092	-1.11513	0.318139	-3.50517	0.000456313	0.00419443	RPGRIP1L
ENSG00000272695	66.3849	-1.75199	0.500049	-3.50363	0.000458958	0.00421623	GAS6-AS2
ENSG00000124496	146.907	-1.34692	0.384606	-3.50207	0.000461652	0.00423701	TRERF1
ENSG00000186310	119.957	-1.41727	0.404703	-3.50201	0.00046177	0.00423701	NAP1L3
ENSG00000124795	1295.44	-0.698302	0.199487	-3.5005	0.000464394	0.00425606	DEK
ENSG00000169018	1226.26	0.778731	0.222463	3.50049	0.000464398	0.00425606	FEM1B
ENSG00000026950	294.077	-1.10064	0.314537	-3.49924	0.000466583	0.00427355	BTN3A1
ENSG00000042832	58.4419	2.11847	0.605919	3.49629	0.00047177	0.0043174	TG
ENSG00000115163	34.506	-2.1712	0.621018	-3.4962	0.000471931	0.0043174	CENPA
ENSG00000132386	3035.61	0.587006	0.167931	3.49552	0.000473147	0.00432596	SERPINF1
ENSG00000165271	463.253	-0.97275	0.278712	-3.49016	0.000482723	0.0044109	NOL6
ENSG00000140941	1801.84	0.651814	0.186873	3.48801	0.000486622	0.00444389	MAP1LC3B
ENSG00000100906	580.747	0.810918	0.232514	3.48761	0.000487357	0.00444797	NFKBIA
ENSG00000137571	21.4925	2.35881	0.677505	3.48161	0.000498407	0.00454612	SLCO5A1
ENSG00000077044	187.961	1.23627	0.35511	3.48138	0.000498837	0.00454735	DGKD
ENSG00000151067	308.344	1.26394	0.36328	3.47925	0.00050282	0.00458095	CACNA1C
ENSG00000164080	479.398	0.858036	0.246849	3.47596	0.000509031	0.0046348	RAD54L2
ENSG00000089159	1477.04	-0.680535	0.195814	-3.47542	0.000510056	0.00464139	PXN
ENSG00000152760	64.0411	-1.82776	0.526215	-3.4734	0.0005139	0.00467361	TCTEX1D1
ENSG00000121005	176	-1.43978	0.414744	-3.47148	0.000517596	0.00470445	CRISPLD1
ENSG00000171155	550.101	-0.858894	0.247564	-3.46938	0.000521651	0.00473851	C1GALT1C1
ENSG00000198700	999.792	-0.707494	0.203954	-3.4689	0.000522596	0.0047443	IPO9
ENSG00000124942	16232.7	-0.626499	0.180705	-3.46698	0.000526344	0.00477551	AHNAK
ENSG00000022267	578.571	-1.04544	0.301673	-3.46549	0.000529265	0.00479595	FHL1
ENSG00000115539	99.6558	-1.58239	0.456673	-3.46504	0.000530152	0.00479595	PDCL3
ENSG00000161692	68.1466	-1.74793	0.50444	-3.46509	0.000530049	0.00479595	DBF4B
ENSG00000183688	307.704	1.00981	0.291405	3.46532	0.000529597	0.00479595	FAM101B
ENSG00000271707	237.123	1.10226	0.318061	3.46556	0.000529132	0.00479595	ATP1B3P1
ENSG00000116199	1081.82	-0.704409	0.203334	-3.4643	0.000531621	0.00480641	FAM20B
ENSG00000213903	115.278	1.44758	0.417933	3.46365	0.000532901	0.00481516	LTB4R
ENSG00000232119	618.202	-0.817181	0.236032	-3.46217	0.000535839	0.00483888	MCTS1
ENSG00000212724	19.5168	-2.35513	0.680658	-3.46008	0.000540006	0.00487365	KRTAP2-3
ENSG00000172893	655.285	1.03825	0.300093	3.45976	0.000540652	0.00487663	DHCR7
ENSG00000141905	1427.99	0.648194	0.187391	3.45905	0.000542076	0.00488661	NFIC
ENSG00000115486	647.396	-0.847419	0.245045	-3.45822	0.000543764	0.0048961	GGCX
ENSG00000175197	278.07	1.18434	0.342469	3.45825	0.000543707	0.0048961	DDIT3
ENSG00000154760	39.488	-2.03234	0.587755	-3.4578	0.000544616	0.0049009	SLFN13
ENSG00000157110	527.916	-0.861724	0.249384	-3.4554	0.00054947	0.00494171	RBPMS
ENSG00000228794	431.682	0.948168	0.274762	3.45087	0.000558783	0.00502253	LINC01128
ENSG00000272841	145.51	1.33624	0.387403	3.44923	0.000562191	0.00505022	RP3-428L16.2
ENSG00000167074	359.311	0.945281	0.274108	3.44857	0.000563556	0.00505954	TEF
ENSG00000079616	270.817	-1.22149	0.354494	-3.44572	0.000569548	0.00510738	KIF22
ENSG00000134278	935.705	0.761107	0.220876	3.44586	0.00056924	0.00510738	SPIRE1
ENSG00000102144	3260.16	-0.676801	0.196492	-3.44442	0.000572282	0.00512891	PGK1
ENSG00000060140	17.1169	-2.35286	0.68381	-3.44081	0.000579982	0.00519406	STYK1
ENSG00000117461	417.757	0.892818	0.259488	3.44069	0.000580225	0.00519406	PIK3R3
ENSG00000103365	389.938	0.917261	0.266663	3.43978	0.000582192	0.00520864	GGA2
ENSG00000009830	444.11	0.896034	0.260651	3.43768	0.000586731	0.00523849	POMT2
ENSG00000159199	814.958	-0.774522	0.225301	-3.43772	0.000586642	0.00523849	ATP5G1
ENSG00000163386	950.752	0.700701	0.203807	3.43806	0.000585892	0.00523849	NBPF10
ENSG00000181260	64.5123	1.80491	0.525048	3.4376	0.000586888	0.00523849	MTHFD2P7
ENSG00000128944	342.727	-1.11269	0.323725	-3.43713	0.000587922	0.00524468	KNSTRN
ENSG00000188997	369.084	0.936646	0.272599	3.43598	0.000590411	0.00526385	KCTD21
ENSG00000058091	1005.7	0.826505	0.240644	3.43455	0.000593532	0.00528861	CDK14
ENSG00000182195	278.881	-1.11777	0.325494	-3.43409	0.000594554	0.00529466	LDOC1
ENSG00000239306	504.753	0.899245	0.261871	3.43392	0.000594919	0.00529485	RBM14
ENSG00000180537	100.635	-1.58954	0.463064	-3.43267	0.000597673	0.00531629	RNF182
ENSG00000155966	91.2856	1.71338	0.499235	3.432	0.000599139	0.00532319	AFF2
ENSG00000198925	985.194	0.699091	0.203688	3.43216	0.000598797	0.00532319	ATG9A
ENSG00000138496	430.074	-0.91142	0.265593	-3.43165	0.000599929	0.00532714	PARP9
ENSG00000133131	392.664	-0.900865	0.262537	-3.43138	0.000600511	0.00532923	MORC4
ENSG00000118939	109.691	-1.62236	0.472852	-3.431	0.000601358	0.00533368	UCHL3
ENSG00000101955	1435.42	0.640084	0.186629	3.42971	0.000604217	0.00535288	SRPX
ENSG00000215447	163.11	1.2563	0.366294	3.42976	0.000604108	0.00535288	BX322557.10
ENSG00000182263	114.085	-1.61553	0.471198	-3.42856	0.000606799	0.00537267	FIGN
ENSG00000177757	133.197	1.39372	0.406565	3.42803	0.000607974	0.00537998	FAM87B
ENSG00000138303	264.637	1.07424	0.313479	3.42684	0.000610658	0.00540043	ASCC1
ENSG00000176945	42.3452	1.9697	0.574829	3.42659	0.000611217	0.00540043	MUC20
ENSG00000177410	1676.79	0.734032	0.21422	3.42653	0.000611336	0.00540043	ZFAS1
ENSG00000156026	383.424	-0.934157	0.272679	-3.42584	0.000612898	0.00540663	MCU
ENSG00000170561	121.253	1.44253	0.421084	3.42576	0.00061309	0.00540663	IRX2
ENSG00000198142	270.72	1.06547	0.311012	3.4258	0.000612991	0.00540663	SOWAHC
ENSG00000185803	475.81	0.870668	0.254179	3.42541	0.00061387	0.00541041	SLC52A2
ENSG00000059804	1186.34	-0.715926	0.209019	-3.42517	0.000614417	0.00541214	SLC2A3
ENSG00000132912	2067.63	0.757144	0.221079	3.42477	0.000615314	0.00541694	DCTN4
ENSG00000180817	661.658	-0.76516	0.223468	-3.42402	0.000617024	0.00542889	PPA1
ENSG00000092140	286.891	-1.06273	0.31064	-3.42111	0.000623651	0.00548407	G2E3
ENSG00000168917	199.767	1.21671	0.355699	3.4206	0.000624823	0.00549124	SLC35G2
ENSG00000180758	107.357	1.58227	0.46266	3.41994	0.000626342	0.00549833	GPR157
ENSG00000185158	74.53	1.62556	0.475298	3.42008	0.000626028	0.00549833	LRRC37B
ENSG00000062716	2355.65	0.580073	0.16964	3.41943	0.000627523	0.00550556	VMP1
ENSG00000141933	144.468	1.45082	0.424623	3.41673	0.000633785	0.00555734	TPGS1
ENSG00000129128	2578.89	-0.611925	0.17913	-3.4161	0.000635256	0.00556706	SPCS3
ENSG00000189057	112.046	-2.33424	0.683655	-3.41436	0.000639325	0.00559955	FAM111B
ENSG00000146950	99.9777	-1.5251	0.446808	-3.41332	0.000641754	0.00561763	SHROOM2
ENSG00000151150	738.72	-2.31391	0.677996	-3.41287	0.000642817	0.00562374	ANK3
ENSG00000103449	68.7361	1.69831	0.497741	3.41204	0.00064478	0.00563771	SALL1
ENSG00000109756	999.473	0.789843	0.231507	3.41174	0.000645501	0.00564081	RAPGEF2
ENSG00000177311	2869.88	0.618766	0.181471	3.40973	0.000650277	0.00567933	ZBTB38
ENSG00000169429	82.5478	1.71223	0.50231	3.40871	0.000652713	0.00569738	IL8
ENSG00000181274	108.486	1.67215	0.490582	3.4085	0.000653202	0.00569842	FRAT2
ENSG00000148834	3388.01	0.689499	0.202319	3.40798	0.000654454	0.00570611	GSTO1
ENSG00000157106	1919.38	0.611989	0.179603	3.40745	0.000655726	0.00571397	SMG1
ENSG00000101846	472.606	-0.850064	0.249647	-3.40506	0.000661498	0.00576101	STS
ENSG00000086544	338.717	0.962787	0.282838	3.40402	0.000664022	0.00577973	ITPKC
ENSG00000010310	13.5059	2.32385	0.683037	3.40224	0.000668365	0.00581425	GIPR
ENSG00000159433	88.5467	1.53291	0.450648	3.40156	0.000670018	0.00582534	STARD9
ENSG00000160336	283.327	0.997762	0.293433	3.4003	0.000673115	0.00584896	ZNF761
ENSG00000097007	2633.09	0.581695	0.171097	3.39981	0.000674338	0.00585629	ABL1
ENSG00000198324	193.425	1.15906	0.341103	3.39797	0.000678891	0.00589251	FAM109A
ENSG00000185760	145.974	-1.40528	0.413599	-3.3977	0.000679557	0.00589497	KCNQ5
ENSG00000105559	240.06	-1.24241	0.365784	-3.39658	0.000682345	0.00591584	PLEKHA4
ENSG00000115963	2191.47	-0.639568	0.188315	-3.39627	0.000683107	0.00591787	RND3
ENSG00000171492	269.665	-1.05754	0.31139	-3.39617	0.000683348	0.00591787	LRRC8D
ENSG00000175040	165.437	1.3406	0.394829	3.39539	0.000685312	0.00593155	CHST2
ENSG00000132825	93.3823	1.49426	0.440189	3.39458	0.000687334	0.00594571	PPP1R3D
ENSG00000104783	352.713	1.12219	0.330698	3.39341	0.000690275	0.0059678	KCNN4
ENSG00000146833	525.111	0.818464	0.241235	3.39281	0.000691788	0.00597753	TRIM4
ENSG00000100439	717.199	0.987823	0.291236	3.39183	0.000694284	0.00599574	ABHD4
ENSG00000134910	3289.15	-0.552223	0.162935	-3.38923	0.000700889	0.00604938	STT3A
ENSG00000189091	1657.83	-0.644483	0.190263	-3.38732	0.00070579	0.00608828	SF3B3
ENSG00000100266	1167.71	0.677942	0.200266	3.38521	0.000711231	0.00613178	PACSIN2
ENSG00000136492	125.744	-2.31609	0.684252	-3.38485	0.000712173	0.00613647	BRIP1
ENSG00000179833	1084.89	-0.816643	0.24128	-3.38463	0.000712731	0.00613785	SERTAD2
ENSG00000226380	115.858	-1.58119	0.467195	-3.38444	0.000713234	0.00613875	MIR29A
ENSG00000120306	494.433	0.903278	0.267176	3.38083	0.000722674	0.00621653	CYSTM1
ENSG00000164134	729.251	-0.837444	0.247913	-3.37798	0.000730208	0.00627783	NAA15
ENSG00000258445	31.9578	-2.11194	0.625447	-3.37668	0.000733655	0.00630395	RP11-307P22.1
ENSG00000150556	50.2467	-2.01354	0.596498	-3.3756	0.000736557	0.00632536	LYPD6B
ENSG00000111331	253.909	-1.25927	0.373117	-3.37501	0.000738143	0.00633545	OAS3
ENSG00000079999	772.822	0.73417	0.217722	3.37206	0.000746092	0.00640012	KEAP1
ENSG00000165389	653.659	0.877522	0.260323	3.3709	0.000749235	0.0064235	SPTSSA
ENSG00000090776	320.237	-0.945399	0.280715	-3.36783	0.000757629	0.00648465	EFNB1
ENSG00000150316	548.193	-0.8561	0.254194	-3.3679	0.000757425	0.00648465	CWC15
ENSG00000153443	123.59	1.50295	0.446249	3.36797	0.000757251	0.00648465	UBALD1
ENSG00000111962	299.324	0.988977	0.293768	3.36653	0.000761203	0.00651163	UST
ENSG00000136141	312.206	1.05293	0.312803	3.36611	0.000762354	0.00651785	LRCH1
ENSG00000226950	204.77	1.16203	0.345343	3.36485	0.000765863	0.00654423	DANCR
ENSG00000146701	1173.58	-0.660791	0.196473	-3.36327	0.000770247	0.00657804	MDH2
ENSG00000006125	2825.46	-0.557415	0.165785	-3.36227	0.000773033	0.00659453	AP2B1
ENSG00000197976	582.617	0.865702	0.257468	3.36236	0.000772792	0.00659453	AKAP17A
ENSG00000106524	251.155	-1.21119	0.360286	-3.36174	0.000774529	0.00660363	ANKMY2
ENSG00000172594	260.477	1.03037	0.306538	3.36132	0.000775716	0.00661009	SMPDL3A
ENSG00000172346	44.8218	1.97513	0.587838	3.35999	0.00077945	0.00663824	CSDC2
ENSG00000154380	3621.19	-0.808085	0.240669	-3.35766	0.000786059	0.00669083	ENAH
ENSG00000099956	340.585	-0.928371	0.276545	-3.35703	0.000787852	0.00670239	SMARCB1
ENSG00000169439	1484.15	0.731272	0.217973	3.35488	0.000794002	0.00675099	SDC2
ENSG00000145022	461.922	-0.952865	0.284097	-3.35401	0.000796498	0.00676847	TCTA
ENSG00000070756	5378.4	-0.530124	0.158106	-3.35296	0.000799523	0.00679044	PABPC1
ENSG00000145725	901.102	-0.687169	0.20505	-3.35124	0.000804519	0.00682911	PPIP5K2
ENSG00000131724	1675.94	-0.62095	0.185497	-3.3475	0.000815454	0.00691812	IL13RA1
ENSG00000185924	199.026	1.55446	0.464483	3.34665	0.000817955	0.00693552	RTN4RL1
ENSG00000154262	237.88	-1.08917	0.325543	-3.34569	0.000820785	0.00695569	ABCA6
ENSG00000128262	44.7633	-1.98703	0.594067	-3.34479	0.000823455	0.00697448	POM121L9P
ENSG00000106305	305.673	0.969353	0.290042	3.34211	0.00083143	0.00703583	AIMP2
ENSG00000159674	275.573	1.32103	0.395275	3.34205	0.000831611	0.00703583	SPON2
ENSG00000244242	1340.5	1.69299	0.506924	3.33973	0.000838606	0.00709112	IFITM10
ENSG00000159200	610.069	0.763143	0.228555	3.33898	0.000840854	0.00710623	RCAN1
ENSG00000151014	80.1708	-1.63554	0.49003	-3.33764	0.000844939	0.00713684	CCRN4L
ENSG00000144659	381.952	0.948053	0.284183	3.33607	0.000849711	0.00717321	SLC25A38
ENSG00000139350	218.623	-1.10597	0.331608	-3.33516	0.000852492	0.00719276	NEDD1
ENSG00000118257	892.579	0.960689	0.288107	3.33448	0.000854581	0.0072025	NRP2
ENSG00000196611	6249.6	-0.710101	0.212954	-3.33453	0.00085445	0.0072025	MMP1
ENSG00000213047	151.35	-1.25985	0.377939	-3.33346	0.000857717	0.00722498	DENND1B
ENSG00000135503	354.146	0.97423	0.292271	3.33331	0.000858187	0.00722499	ACVR1B
ENSG00000184575	1670.82	0.637214	0.191266	3.33156	0.000863608	0.00726666	XPOT
ENSG00000103222	2100.33	0.660152	0.19824	3.33006	0.000868275	0.00730194	ABCC1
ENSG00000152463	13.1516	2.27242	0.682442	3.32983	0.000868994	0.00730401	OLAH
ENSG00000213923	1332.91	0.652545	0.196005	3.32923	0.000870863	0.00731573	CSNK1E
ENSG00000102900	381.346	-0.966177	0.290233	-3.32897	0.000871679	0.00731859	NUP93
ENSG00000136068	2892.16	-0.839736	0.252314	-3.32813	0.0008743	0.0073366	FLNB
ENSG00000153253	21.1852	-2.25351	0.677226	-3.32756	0.000876106	0.00734775	SCN3A
ENSG00000213190	603.705	0.761661	0.229013	3.32584	0.000881533	0.00738925	MLLT11
ENSG00000073712	2419.19	-0.572828	0.172262	-3.32533	0.000883141	0.0073987	FERMT2
ENSG00000100852	1537.72	0.61598	0.185276	3.32467	0.000885247	0.00741232	ARHGAP5
ENSG00000090920	13.1891	2.26836	0.682417	3.324	0.000887352	0.00742189	FCGBP
ENSG00000165959	47.7515	1.98449	0.597004	3.32409	0.000887081	0.00742189	CLMN
ENSG00000110876	137.847	1.42848	0.429796	3.32362	0.000888585	0.00742414	SELPLG
ENSG00000179454	303.319	0.978703	0.294462	3.32369	0.000888337	0.00742414	KLHL28
ENSG00000151729	172.452	-1.21171	0.364678	-3.3227	0.000891519	0.00744462	SLC25A4
ENSG00000101003	61.0629	-1.86454	0.561223	-3.32229	0.000892826	0.00745149	GINS1
ENSG00000136869	430.279	-0.869715	0.261891	-3.32091	0.000897249	0.00748436	TLR4
ENSG00000155561	546.42	-1.01487	0.305699	-3.31982	0.000900766	0.00750963	NUP205
ENSG00000196876	130.881	-1.29787	0.39143	-3.3157	0.000914128	0.00761691	SCN8A
ENSG00000253626	396.869	-0.884822	0.266908	-3.31508	0.000916153	0.00762966	EIF5AL1
ENSG00000168300	725.535	0.731131	0.220567	3.31478	0.000917163	0.00763395	PCMTD1
ENSG00000108510	1439.94	0.663314	0.200131	3.31439	0.000918423	0.00763912	MED13
ENSG00000110427	291.947	-1.03243	0.31151	-3.31429	0.000918776	0.00763912	KIAA1549L
ENSG00000106266	406.25	0.952099	0.287485	3.31182	0.00092691	0.00769845	SNX8
ENSG00000110514	489.238	0.849875	0.256618	3.31182	0.000926907	0.00769845	MADD
ENSG00000025039	32.0616	2.12738	0.642663	3.31026	0.000932081	0.0077289	RRAGD
ENSG00000109654	564.481	0.785562	0.237295	3.31049	0.000931342	0.0077289	TRIM2
ENSG00000257742	186.753	-1.24555	0.376259	-3.31036	0.000931755	0.0077289	RP11-350F4.2
ENSG00000119899	803.982	0.728464	0.220127	3.30929	0.000935331	0.00775168	SLC17A5
ENSG00000167110	1551.67	-0.683444	0.206735	-3.30589	0.000946756	0.00784215	GOLGA2
ENSG00000173801	112.25	1.47422	0.44607	3.30491	0.000950078	0.00786544	JUP
ENSG00000160789	7954.83	-0.536618	0.162379	-3.30474	0.000950656	0.007866	LMNA
ENSG00000117868	2817.11	0.546903	0.165544	3.30368	0.000954263	0.00789161	ESYT2
ENSG00000129009	1876.39	0.759359	0.230106	3.30004	0.000966722	0.00799036	ISLR
ENSG00000114353	2683.04	-0.569136	0.172522	-3.29893	0.00097055	0.0080177	GNAI2
ENSG00000107758	966.889	-0.676993	0.2054	-3.29598	0.00098079	0.00809795	PPP3CB
ENSG00000134440	2274.33	0.576723	0.175006	3.29545	0.000982634	0.00810884	NARS
ENSG00000189223	474.923	1.03376	0.313805	3.29427	0.000986784	0.00813534	PAX8-AS1
ENSG00000198677	2081.28	-0.585725	0.177803	-3.29423	0.000986901	0.00813534	TTC37
ENSG00000246922	122.291	1.33673	0.406086	3.29175	0.000995675	0.00820328	UBAP1L
ENSG00000121931	259.945	1.02462	0.311759	3.28657	0.00101417	0.00835122	LRIF1
ENSG00000155363	543.741	-0.83799	0.255129	-3.28457	0.00102137	0.00840599	MOV10
ENSG00000175792	442.028	-0.923071	0.281116	-3.2836	0.00102491	0.00843059	RUVBL1
ENSG00000126804	989.356	0.787065	0.239712	3.28338	0.0010257	0.00843265	ZBTB1
ENSG00000169026	175.657	1.14658	0.349238	3.28309	0.00102674	0.00843669	MFSD7
ENSG00000171161	179.85	1.14044	0.34741	3.28268	0.00102825	0.00844005	ZNF672
ENSG00000184640	2069.72	-0.571821	0.174187	-3.28279	0.00102785	0.00844005	2009-09-01
ENSG00000196730	199.733	-2.17399	0.662517	-3.28141	0.00103289	0.00847369	DAPK1
ENSG00000187605	322.496	0.946928	0.288654	3.2805	0.00103624	0.00849658	TET3
ENSG00000119630	526.692	1.02301	0.311887	3.28008	0.00103778	0.0085047	PGF
ENSG00000100441	984.063	0.716162	0.218443	3.27849	0.00104363	0.00854809	KHNYN
ENSG00000175305	71.3788	-1.89095	0.576844	-3.27809	0.00104511	0.00855573	CCNE2
ENSG00000160888	431.674	-0.848946	0.259001	-3.27777	0.00104631	0.008561	IER2
ENSG00000122299	729.161	-0.738257	0.225309	-3.27665	0.00105047	0.00859048	ZC3H7A
ENSG00000205730	1984.44	0.697196	0.212879	3.27509	0.0010563	0.00863353	ITPRIPL2
ENSG00000119900	426.118	-0.855947	0.261399	-3.27448	0.00105855	0.00864737	OGFRL1
ENSG00000179111	12.9168	2.23231	0.681884	3.27374	0.00106136	0.00866567	HES7
ENSG00000170043	347.123	-0.908214	0.277472	-3.27317	0.00106349	0.0086785	TRAPPC1
ENSG00000125868	6261.59	-0.590687	0.180537	-3.27183	0.00106855	0.00871517	DSTN
ENSG00000145194	57.9865	1.90948	0.583674	3.27148	0.00106984	0.00871651	ECE2
ENSG00000164463	634.928	0.757538	0.231553	3.27156	0.00106956	0.00871651	CREBRF
ENSG00000140350	640.221	-0.766898	0.234451	-3.27104	0.00107151	0.00872551	ANP32A
ENSG00000176454	267.928	-1.01764	0.311144	-3.27064	0.00107305	0.00873338	LPCAT4
ENSG00000143147	186.57	1.34117	0.410396	3.268	0.00108312	0.00881068	GPR161
ENSG00000112742	123.38	-2.23591	0.684419	-3.26687	0.00108744	0.00884121	TTK
ENSG00000164342	142.874	-1.24776	0.382063	-3.26586	0.00109133	0.00886815	TLR3
ENSG00000145506	41.7349	2.14	0.655311	3.26562	0.00109225	0.00887092	NKD2
ENSG00000136436	1269.79	0.647933	0.198433	3.26525	0.00109369	0.00887795	CALCOCO2
ENSG00000154217	1091.76	1.91703	0.587166	3.26489	0.00109508	0.00888452	PITPNC1
ENSG00000005238	892.135	0.711374	0.217904	3.26462	0.00109612	0.00888835	FAM214B
ENSG00000117020	852.075	0.687314	0.210565	3.26413	0.00109799	0.00889554	AKT3
ENSG00000186806	45.4761	1.82388	0.558772	3.26409	0.00109816	0.00889554	VSIG10L
ENSG00000232759	53.0148	-1.74933	0.536058	-3.26333	0.00110112	0.00891478	AC002480.3
ENSG00000153944	418.579	0.89777	0.275161	3.26271	0.00110353	0.00892961	MSI2
ENSG00000198624	127.87	1.48247	0.454476	3.26193	0.00110655	0.00894933	CCDC69
ENSG00000106089	554.02	0.952354	0.292058	3.26084	0.00111084	0.00897937	STX1A
ENSG00000009413	926.123	0.808343	0.247918	3.26052	0.00111208	0.00898467	REV3L
ENSG00000138658	58.2218	-1.76593	0.541941	-3.25852	0.00111994	0.00904345	C4orf21
ENSG00000169155	580.261	0.797358	0.244742	3.25795	0.0011222	0.00905689	ZBTB43
ENSG00000167244	280.818	-1.37833	0.423187	-3.25702	0.00112588	0.00908187	IGF2
ENSG00000171262	296.708	-1.01457	0.311548	-3.25655	0.00112774	0.00909208	FAM98B
ENSG00000134532	106.012	1.54538	0.474605	3.25614	0.0011294	0.00910072	SOX5
ENSG00000087494	220.191	1.45812	0.44785	3.25582	0.00113067	0.00910554	PTHLH
ENSG00000146834	389.351	0.879937	0.270277	3.25569	0.00113118	0.00910554	MEPCE
ENSG00000121741	1111.94	0.751386	0.230822	3.25526	0.00113291	0.00911468	ZMYM2
ENSG00000136856	61.6846	1.69216	0.519896	3.2548	0.00113471	0.00912441	SLC2A8
ENSG00000205707	211.307	-1.17765	0.361866	-3.25439	0.00113636	0.00913297	LYRM5
ENSG00000165655	610.08	1.07727	0.331173	3.2529	0.00114234	0.00917623	ZNF503
ENSG00000117600	104.786	-1.52068	0.467668	-3.25163	0.00114745	0.00921246	LPPR4
ENSG00000188112	51.5771	-1.95199	0.600344	-3.25145	0.00114818	0.00921349	C6orf132
ENSG00000144451	118.045	-1.33925	0.41223	-3.2488	0.00115893	0.00929493	SPAG16
ENSG00000167996	10218	0.646902	0.199141	3.24845	0.00116034	0.00930141	FTH1
ENSG00000138385	1317.59	-0.643566	0.198124	-3.2483	0.00116096	0.00930157	SSB
ENSG00000112245	4484.83	0.576816	0.17762	3.24748	0.00116431	0.00932358	PTP4A1
ENSG00000018408	2733.76	-0.582981	0.179544	-3.24702	0.00116622	0.00933397	WWTR1
ENSG00000120820	477.183	-0.874647	0.269417	-3.24644	0.00116858	0.00934803	GLT8D2
ENSG00000122359	1219.12	-0.678814	0.209164	-3.24536	0.001173	0.00937855	ANXA11
ENSG00000143079	593.412	-0.755346	0.232799	-3.24463	0.00117603	0.00939786	CTTNBP2NL
ENSG00000071189	716.197	0.718121	0.221388	3.24372	0.00117981	0.00942319	SNX13
ENSG00000156011	3725.4	-0.519916	0.160336	-3.24267	0.00118417	0.00945315	PSD3
ENSG00000184988	123.369	-1.28446	0.396157	-3.24231	0.00118564	0.00945997	TMEM106A
ENSG00000092871	305.04	1.07519	0.331893	3.23958	0.00119707	0.00954619	RFFL
ENSG00000110900	101.774	1.54557	0.477143	3.23922	0.00119857	0.00955322	TSPAN11
ENSG00000112367	211.614	-1.12027	0.34627	-3.23525	0.00121536	0.00968206	FIG4
ENSG00000120738	1140.82	-1.62869	0.50345	-3.23506	0.00121616	0.0096834	EGR1
ENSG00000054793	1199.04	0.757962	0.23433	3.23459	0.00121818	0.00969453	ATP9A
ENSG00000164442	801.692	-0.816061	0.252369	-3.23361	0.00122238	0.0097229	CITED2
ENSG00000182179	375.995	-1.13095	0.349838	-3.2328	0.00122584	0.0097454	UBA7
ENSG00000253729	2291.5	-0.621384	0.192269	-3.23185	0.00122992	0.00977278	PRKDC
ENSG00000134697	810.718	-0.735277	0.227528	-3.23159	0.00123103	0.00977659	GNL2
ENSG00000232387	30.0734	-2.03634	0.630376	-3.23036	0.00123636	0.00981387	SKA2P1
ENSG00000076242	334.182	-0.908845	0.281413	-3.22957	0.00123976	0.00983578	MLH1
ENSG00000007968	12.4508	-2.19886	0.681148	-3.22817	0.00124586	0.0098775	E2F2
ENSG00000152455	95.6474	-1.4808	0.458727	-3.22807	0.0012463	0.0098775	SUV39H2
ENSG00000011132	136.622	1.33797	0.414625	3.22694	0.00125123	0.0099115	APBA3
ENSG00000167186	109.923	-1.36511	0.423158	-3.226	0.00125533	0.0099388	COQ7
ENSG00000171988	1563.93	0.641052	0.198746	3.22549	0.00125756	0.00995141	JMJD1C
ENSG00000153234	758.835	-0.72949	0.226265	-3.22406	0.00126389	0.00999118	NR4A2
ENSG00000197063	1234.72	0.61912	0.192023	3.22419	0.00126329	0.00999118	MAFG
ENSG00000197044	188.77	1.11032	0.344435	3.2236	0.0012659	0.010002	ZNF441
ENSG00000163050	123.816	1.29122	0.400595	3.22326	0.0012674	0.0100087	ADCK3
ENSG00000164220	212.942	-1.07137	0.332458	-3.22258	0.0012704	0.0100213	F2RL2
ENSG00000175376	315.893	0.922675	0.286326	3.22246	0.00127094	0.0100213	EIF1AD
ENSG00000203668	190.39	-1.16515	0.361565	-3.22251	0.00127073	0.0100213	CHML
ENSG00000131459	2699.7	0.832093	0.258247	3.22208	0.00127264	0.0100244	GFPT2
ENSG00000137364	343.157	-0.98676	0.306248	-3.22209	0.00127257	0.0100244	TPMT
ENSG00000196923	1254.51	-0.822097	0.255174	-3.22171	0.0012743	0.0100324	PDLIM7
ENSG00000155115	431.639	-0.847433	0.263071	-3.2213	0.00127609	0.0100413	GTF3C6
ENSG00000162512	709.722	-0.895773	0.278139	-3.2206	0.00127923	0.0100609	SDC3
ENSG00000171456	1070.26	-0.710012	0.220505	-3.21993	0.00128221	0.0100792	ASXL1
ENSG00000070831	1946.52	-0.568661	0.176633	-3.21945	0.00128437	0.010091	CDC42
ENSG00000106009	395.622	0.868968	0.270038	3.21794	0.00129113	0.0101389	BRAT1
ENSG00000074800	10013.3	-0.553603	0.172116	-3.21646	0.00129784	0.0101813	ENO1
ENSG00000163939	916.879	-0.673537	0.209396	-3.21658	0.00129731	0.0101813	PBRM1
ENSG00000011347	123.596	1.56545	0.486744	3.21618	0.00129909	0.0101819	SYT7
ENSG00000155868	133.907	-1.31586	0.40914	-3.21615	0.00129924	0.0101819	MED7
ENSG00000122691	221.27	1.04992	0.326503	3.21564	0.00130154	0.0101948	TWIST1
ENSG00000103642	308.01	-1.09056	0.339306	-3.21408	0.00130865	0.0102453	LACTB
ENSG00000203667	563.15	-0.832144	0.258988	-3.21307	0.00131326	0.0102761	COX20
ENSG00000130787	206.812	1.52288	0.474084	3.21226	0.00131694	0.0102945	HIP1R
ENSG00000168246	504.333	0.899031	0.279874	3.21227	0.00131691	0.0102945	UBTD2
ENSG00000204899	311.345	-1.16374	0.362338	-3.21175	0.00131929	0.0103076	MZT1
ENSG00000101938	326.454	-0.936316	0.291608	-3.21087	0.00132335	0.010334	CHRDL1
ENSG00000154153	67.6472	1.6044	0.49983	3.20989	0.00132787	0.0103641	FAM134B
ENSG00000189339	741.689	0.828169	0.258218	3.20725	0.0013401	0.0104543	SLC35E2B
ENSG00000110675	12.8299	2.18358	0.68111	3.20591	0.00134635	0.0104977	ELMOD1
ENSG00000187091	290.183	0.945596	0.295058	3.20478	0.00135167	0.0105338	PLCD1
ENSG00000241468	465.557	-0.79771	0.249081	-3.20262	0.00136185	0.0106079	ATP5J2
ENSG00000151967	20.8557	-2.14055	0.668845	-3.20037	0.00137251	0.0106855	SCHIP1
ENSG00000065526	947.29	0.656259	0.205069	3.20018	0.00137342	0.0106872	SPEN
ENSG00000123358	1750.9	-0.667006	0.208454	-3.19978	0.00137533	0.0106966	NR4A1
ENSG00000118900	856	0.716452	0.223977	3.19878	0.00138011	0.0107284	UBN1
ENSG00000138678	436.403	1.92389	0.6023	3.19423	0.00140203	0.0108933	AGPAT9
ENSG00000100599	146.762	-1.28907	0.403773	-3.19256	0.00141017	0.0109476	RIN3
ENSG00000211455	733.422	0.732953	0.229585	3.19251	0.00141044	0.0109476	STK38L
ENSG00000124104	394.16	0.921228	0.288601	3.19204	0.0014127	0.0109597	SNX21
ENSG00000147162	3192.9	0.542298	0.169959	3.19075	0.00141903	0.0109977	OGT
ENSG00000245025	42.6947	1.81792	0.569726	3.19087	0.00141844	0.0109977	RP11-875O11.1
ENSG00000021645	36.7856	-2.0958	0.657095	-3.18949	0.00142525	0.0110403	NRXN3
ENSG00000108468	704.072	-0.706818	0.221688	-3.18834	0.00143091	0.0110786	CBX1
ENSG00000115590	12.4448	2.17072	0.680886	3.18808	0.00143222	0.0110832	IL1R2
ENSG00000256167	125.503	1.56423	0.490726	3.18759	0.00143462	0.0110962	ATF4P4
ENSG00000100038	210.793	1.10858	0.347841	3.18704	0.00143738	0.011112	TOP3B
ENSG00000048342	298.365	-0.994101	0.311966	-3.18657	0.00143972	0.0111245	CC2D2A
ENSG00000173334	614.873	-0.880764	0.276468	-3.18577	0.00144372	0.0111497	TRIB1
ENSG00000198355	147.796	1.22232	0.38395	3.18353	0.00145492	0.0112306	PIM3
ENSG00000091490	815.833	-0.69733	0.219201	-3.18124	0.00146647	0.0113085	SEL1L3
ENSG00000112541	58.1205	1.87962	0.590821	3.18136	0.00146585	0.0113085	PDE10A
[truncated: 61,678 more rows]

## Sheet: TableS2_C_vs_A
ID	BaseMean	log2 fold change (MAP): conds C vs A	lfcSE	Stat	P-Value	P-Adjusted	GeneName
ENSG00000096060	3663.28	5.59959	0.234887	23.8395	1.30194e-125	2.13219e-121	FKBP5
ENSG00000157514	10447.4	5.27113	0.228275	23.0911	5.68976e-118	4.65906e-114	TSC22D3
ENSG00000004799	1714.47	5.64225	0.265065	21.2863	1.52016e-100	8.29853e-97	PDK4
ENSG00000137801	39671.4	-5.07895	0.239264	-21.2274	5.32921e-100	2.18191e-96	THBS1
ENSG00000221852	650.719	-6.27066	0.334995	-18.7187	3.48639e-78	1.14193e-74	KRTAP1-5
ENSG00000180447	1649.76	4.75817	0.25794	18.4468	5.53192e-76	1.50994e-72	GAS1
ENSG00000117724	877.132	-5.01484	0.291937	-17.1778	3.89494e-66	9.11248e-63	CENPF
ENSG00000082482	1042.28	-4.60093	0.28053	-16.4009	1.88521e-60	3.85926e-57	KCNK2
ENSG00000011426	1072.43	-5.03979	0.313807	-16.0602	4.85321e-58	8.83122e-55	ANLN
ENSG00000163661	4872.88	-3.73399	0.253772	-14.7139	5.24613e-49	8.59159e-46	PTX3
ENSG00000155130	2826.89	-3.37379	0.229969	-14.6706	9.94028e-49	1.47993e-45	MARCKS
ENSG00000151150	787.947	-5.18404	0.360254	-14.39	5.98198e-47	8.16391e-44	ANK3
ENSG00000136153	4906.53	-3.24507	0.227505	-14.2638	3.6806e-46	4.63671e-43	LMO7
ENSG00000013297	1399.83	-3.83102	0.272054	-14.0818	4.91394e-45	5.74826e-42	CLDN11
ENSG00000153904	1244.19	-3.4478	0.24758	-13.926	4.40304e-44	4.80723e-41	DDAH1
ENSG00000131747	1566.33	-4.00659	0.291477	-13.7458	5.39649e-43	5.52365e-40	TOP2A
ENSG00000100003	1310.94	3.34245	0.245499	13.6149	3.26454e-42	3.1449e-39	SEC14L2
ENSG00000164741	2268.25	-3.10957	0.235585	-13.1993	8.85179e-40	8.05365e-37	DLC1
ENSG00000165434	1100.95	3.23772	0.247924	13.0593	5.62185e-39	4.84574e-36	PGM2L1
ENSG00000158859	2853.79	4.02387	0.308586	13.0397	7.27393e-39	5.95626e-36	ADAMTS4
ENSG00000125740	2705.89	-3.3354	0.256012	-13.0283	8.45061e-39	6.59027e-36	FOSB
ENSG00000139734	349.348	-4.9922	0.387364	-12.8876	5.28529e-38	3.93441e-35	DIAPH3
ENSG00000109805	350.901	-4.36128	0.341534	-12.7697	2.42103e-37	1.72388e-34	NCAPG
ENSG00000088325	669.724	-3.40408	0.266763	-12.7607	2.71797e-37	1.85468e-34	TPX2
ENSG00000105974	7057.24	-2.61079	0.205216	-12.7221	4.45579e-37	2.9189e-34	CAV1
ENSG00000008083	1330.02	3.24937	0.256036	12.6911	6.62771e-37	4.17469e-34	JARID2
ENSG00000103257	4314.65	2.73176	0.215384	12.6832	7.32485e-37	4.28425e-34	SLC7A5
ENSG00000150907	735.722	4.39793	0.346717	12.6845	7.20657e-37	4.28425e-34	FOXO1
ENSG00000164761	555.311	-3.68066	0.291351	-12.6331	1.38768e-36	7.83656e-34	TNFRSF11B
ENSG00000149485	5327.9	3.52502	0.279359	12.6183	1.67463e-36	9.14178e-34	FADS1
ENSG00000148677	250.447	-4.9644	0.394773	-12.5753	2.88655e-36	1.52493e-33	ANKRD1
ENSG00000117479	1222.98	3.17413	0.252767	12.5575	3.61405e-36	1.80291e-33	SLC19A2
ENSG00000141469	2575.87	-2.79112	0.222274	-12.5571	3.6329e-36	1.80291e-33	SLC14A1
ENSG00000102802	8640.53	2.7001	0.215162	12.5492	4.01737e-36	1.93507e-33	MEDAG
ENSG00000167552	1949.41	-2.79052	0.222526	-12.5402	4.49878e-36	2.04657e-33	TUBA1A
ENSG00000198796	1561.62	-3.55839	0.283711	-12.5423	4.37921e-36	2.04657e-33	ALPK2
ENSG00000170312	359.703	-4.53742	0.362504	-12.5169	6.03482e-36	2.67114e-33	CDK1
ENSG00000115594	10149.3	2.66118	0.213655	12.4555	1.30535e-35	5.62572e-33	IL1R1
ENSG00000118523	9611.95	-3.27622	0.264096	-12.4054	2.44294e-35	1.02585e-32	CTGF
ENSG00000106484	1134.39	-3.61524	0.295221	-12.2459	1.76732e-34	7.05936e-32	MEST
ENSG00000111371	310.91	5.68992	0.464634	12.246	1.76464e-34	7.05936e-32	SLC38A1
ENSG00000154188	1300.32	-2.7931	0.233645	-11.9545	6.15346e-33	2.39941e-30	ANGPT1
ENSG00000079257	1699.26	-3.27357	0.274342	-11.9324	8.01908e-33	3.05415e-30	LXN
ENSG00000164484	1479	-2.70247	0.227142	-11.8977	1.21607e-32	4.52626e-30	TMEM200A
ENSG00000162692	887.748	-4.00178	0.338365	-11.8268	2.83734e-32	1.0326e-29	VCAM1
ENSG00000151692	653.684	3.64901	0.309153	11.8032	3.75534e-32	1.33698e-29	RNF144A
ENSG00000170145	2940.48	2.5801	0.219734	11.742	7.76609e-32	2.70607e-29	SIK2
ENSG00000174705	5446.88	2.59493	0.221798	11.6995	1.28202e-31	4.37408e-29	SH3PXD2B
ENSG00000066279	536.845	-4.65007	0.397871	-11.6874	1.47864e-31	4.94196e-29	ASPM
ENSG00000146197	10260.3	-2.3479	0.201673	-11.6421	2.5165e-31	8.24253e-29	SCUBE3
ENSG00000141682	608.485	3.45552	0.300624	11.4945	1.40606e-30	4.51512e-28	PMAIP1
ENSG00000153162	438.038	4.39224	0.382872	11.4718	1.82787e-30	5.75672e-28	BMP6
ENSG00000171345	846.806	-3.71745	0.324704	-11.4487	2.38579e-30	7.37209e-28	KRT19
ENSG00000163171	1927.53	-2.73629	0.23908	-11.4451	2.48881e-30	7.548e-28	CDC42EP3
ENSG00000183856	262.931	-4.28551	0.374707	-11.437	2.73293e-30	8.13767e-28	IQGAP3
ENSG00000150938	4302.92	-2.59465	0.230212	-11.2707	1.83104e-29	5.35482e-27	CRIM1
ENSG00000166949	1969.49	-2.54867	0.228367	-11.1604	6.37099e-29	1.83049e-26	SMAD3
ENSG00000137812	238.977	-4.37569	0.393011	-11.1338	8.59398e-29	2.42662e-26	CASC5
ENSG00000107796	2655.33	-3.48922	0.314114	-11.1081	1.14523e-28	3.17888e-26	ACTA2
ENSG00000149591	17571.9	-2.49855	0.225001	-11.1046	1.19096e-28	3.25073e-26	TAGLN
ENSG00000168003	4340.04	2.31091	0.208542	11.0812	1.54714e-28	4.15369e-26	SLC3A2
ENSG00000171617	1696.1	-2.592	0.234378	-11.0591	1.98139e-28	5.23376e-26	ENC1
ENSG00000114270	2525.69	2.74805	0.248927	11.0396	2.46114e-28	6.3978e-26	COL7A1
ENSG00000196517	492.733	3.65038	0.332059	10.9932	4.12106e-28	1.05454e-25	SLC6A9
ENSG00000189057	121.403	-6.6571	0.607926	-10.9505	6.60684e-28	1.66462e-25	FAM111B
ENSG00000127954	170.137	-6.03913	0.551812	-10.9442	7.08536e-28	1.75813e-25	STEAP4
ENSG00000142632	386.501	3.74888	0.343911	10.9007	1.14338e-27	2.7948e-25	ARHGEF19
ENSG00000112984	229.093	-4.08693	0.377726	-10.8198	2.77314e-27	6.67878e-25	KIF20A
ENSG00000137807	416.259	-3.55201	0.328704	-10.8061	3.22013e-27	7.64291e-25	KIF23
ENSG00000138180	196.462	-4.276	0.39727	-10.7635	5.12052e-27	1.19798e-24	CEP55
ENSG00000120129	6030.61	2.24368	0.208927	10.7391	6.67058e-27	1.53865e-24	DUSP1
ENSG00000198901	648.562	-3.30706	0.309971	-10.6689	1.4227e-26	3.23604e-24	PRC1
ENSG00000198947	306.067	-3.48626	0.32736	-10.6496	1.75066e-26	3.92748e-24	DMD
ENSG00000177469	6671.89	-2.23764	0.210343	-10.6381	1.98222e-26	4.38687e-24	PTRF
ENSG00000123485	167.163	-5.35484	0.505203	-10.5994	2.9998e-26	6.55037e-24	HJURP
ENSG00000124212	560.091	-3.90523	0.369413	-10.5714	4.04294e-26	8.71201e-24	PTGIS
ENSG00000123416	4935.23	-2.68781	0.255473	-10.5209	6.91824e-26	1.47143e-23	TUBA1B
ENSG00000081923	669.258	-3.0254	0.287628	-10.5185	7.1025e-26	1.49125e-23	ATP8B1
ENSG00000114019	1618.66	-2.92531	0.278513	-10.5033	8.33822e-26	1.72855e-23	AMOTL2
ENSG00000124225	1866.59	2.66652	0.254115	10.4934	9.26509e-26	1.89668e-23	PMEPA1
ENSG00000138131	788.101	-3.15223	0.301323	-10.4613	1.30068e-25	2.62979e-23	LOXL4
ENSG00000089685	308.533	-4.2312	0.404703	-10.4551	1.38889e-25	2.77389e-23	BIRC5
ENSG00000130766	1097.06	2.85024	0.273361	10.4267	1.87362e-25	3.6969e-23	SESN2
ENSG00000154556	1654.99	2.31024	0.223241	10.3486	4.24581e-25	8.2778e-23	SORBS2
ENSG00000120659	242.236	4.63376	0.448944	10.3215	5.63598e-25	1.08589e-22	TNFSF11
ENSG00000187193	764.536	2.70843	0.262508	10.3175	5.87225e-25	1.11825e-22	MT1X
ENSG00000135842	557.47	3.52029	0.343557	10.2466	1.22575e-24	2.30738e-22	FAM129A
ENSG00000140416	10486.6	-2.69253	0.264433	-10.1823	2.37941e-24	4.42813e-22	TPM1
ENSG00000151726	1719.06	2.44792	0.241913	10.119	4.54842e-24	8.36961e-22	ACSL1
ENSG00000169679	212.628	-4.00441	0.396444	-10.1008	5.47788e-24	9.96791e-22	BUB1
ENSG00000080823	597.546	-2.7499	0.27322	-10.0648	7.90765e-24	1.42312e-21	MOK
ENSG00000272761	2247.04	-2.72908	0.27132	-10.0585	8.42652e-24	1.50001e-21	RP11-572C15.6
ENSG00000075624	16195.3	-2.01272	0.20143	-9.99213	1.65e-23	2.9056e-21	ACTB
ENSG00000092841	14046.9	-2.1633	0.216797	-9.97843	1.89442e-23	3.30052e-21	MYL6
ENSG00000080986	162.612	-4.2615	0.427126	-9.97716	1.91886e-23	3.30792e-21	NDC80
ENSG00000183287	700.45	-3.24466	0.326624	-9.93393	2.96332e-23	5.05523e-21	CCBE1
ENSG00000105643	876.596	2.4642	0.248706	9.90809	3.83926e-23	6.48202e-21	ARRDC2
ENSG00000092853	181.004	-3.96442	0.400408	-9.90096	4.12296e-23	6.88998e-21	CLSPN
ENSG00000142945	211.777	-4.03118	0.407565	-9.89088	4.55983e-23	7.54307e-21	KIF2C
ENSG00000175155	607.728	2.62213	0.26666	9.83326	8.09538e-23	1.32578e-20	YPEL2
ENSG00000138735	988.209	-3.5334	0.359881	-9.81825	9.39623e-23	1.52358e-20	PDE5A
ENSG00000196526	2389.84	-2.09022	0.213411	-9.79436	1.1905e-22	1.91145e-20	AFAP1
ENSG00000154678	605.981	-3.28682	0.33673	-9.76097	1.65561e-22	2.63243e-20	PDE1C
ENSG00000156970	173.015	-4.37284	0.448109	-9.75843	1.69763e-22	2.67328e-20	BUB1B
ENSG00000075223	2596.06	-2.22725	0.228628	-9.74179	1.99993e-22	3.11932e-20	SEMA3C
ENSG00000255112	4280.42	2.06723	0.213535	9.68102	3.63088e-22	5.60971e-20	CHMP1B
ENSG00000113368	170.038	-4.35661	0.450114	-9.67892	3.70626e-22	5.67265e-20	LMNB1
ENSG00000260941	128.591	5.48171	0.567959	9.65159	4.84e-22	7.33932e-20	LINC00622
ENSG00000198732	1433.36	2.74202	0.284636	9.63343	5.77705e-22	8.67988e-20	SMOC1
ENSG00000060718	1016.28	-2.33964	0.244714	-9.56068	1.16981e-21	1.74163e-19	COL11A1
ENSG00000090889	167.518	-4.81148	0.503604	-9.55408	1.24682e-21	1.83956e-19	KIF4A
ENSG00000106034	368.178	-3.16415	0.333462	-9.48877	2.33784e-21	3.41846e-19	CPED1
ENSG00000139112	2077.79	2.14305	0.225907	9.48645	2.39045e-21	3.46445e-19	GABARAPL1
ENSG00000182628	406.272	-2.84054	0.299945	-9.47019	2.79328e-21	4.01276e-19	SKA2
ENSG00000119138	4116.31	2.02412	0.215563	9.38992	6.00459e-21	8.55106e-19	KLF9
ENSG00000115415	5976.26	-2.17219	0.23176	-9.37259	7.0774e-21	9.99195e-19	STAT1
ENSG00000183023	379.614	-3.0193	0.323487	-9.33359	1.02343e-20	1.43253e-18	SLC8A1
ENSG00000153956	6312.43	-2.12176	0.227663	-9.31976	1.16602e-20	1.6183e-18	CACNA2D1
ENSG00000205542	11558.6	-2.43088	0.261628	-9.29135	1.5234e-20	2.09653e-18	TMSB4X
ENSG00000100097	23326.4	-2.21285	0.238493	-9.27845	1.71961e-20	2.33895e-18	LGALS1
ENSG00000114315	549.952	-2.78557	0.300236	-9.27792	1.72811e-20	2.33895e-18	HES1
ENSG00000165633	1014.37	2.26327	0.24409	9.27231	1.82164e-20	2.44532e-18	VSTM4
ENSG00000151632	869.101	2.54939	0.275108	9.26687	1.91687e-20	2.55224e-18	AKR1C2
ENSG00000008513	2623.74	2.2716	0.245235	9.26295	1.98862e-20	2.60977e-18	ST3GAL1
ENSG00000146376	430.983	-3.1076	0.335493	-9.26277	1.99195e-20	2.60977e-18	ARHGAP18
ENSG00000107984	648.157	-3.231	0.350366	-9.22178	2.92204e-20	3.79796e-18	DKK1
ENSG00000269936	591.344	-2.75665	0.300788	-9.16476	4.96568e-20	6.40338e-18	MIR145
ENSG00000138778	380.359	-3.04614	0.332511	-9.16101	5.14133e-20	6.5781e-18	CENPE
ENSG00000111799	11401	-2.17133	0.237386	-9.14684	5.86252e-20	7.44267e-18	COL12A1
ENSG00000067798	632.415	-2.96572	0.324691	-9.13396	6.60408e-20	8.31961e-18	NAV3
ENSG00000164938	1467.7	2.08041	0.229562	9.06252	1.27466e-19	1.59352e-17	TP53INP1
ENSG00000227619	146.815	4.10554	0.453814	9.04676	1.47279e-19	1.82726e-17	RP11-492E3.2
ENSG00000134853	3936.92	-1.98936	0.219943	-9.04488	1.49823e-19	1.84485e-17	PDGFRA
ENSG00000024526	188.321	-4.39943	0.487289	-9.02839	1.7422e-19	2.12925e-17	DEPDC1
ENSG00000170571	659.735	-2.56879	0.284555	-9.02741	1.75781e-19	2.13242e-17	EMB
ENSG00000178031	1910.84	-2.23343	0.24766	-9.01812	1.91336e-19	2.30405e-17	ADAMTSL1
ENSG00000123689	457.981	3.68388	0.40961	8.99363	2.39187e-19	2.85925e-17	G0S2
ENSG00000115687	667.491	2.44396	0.271868	8.9895	2.48367e-19	2.92626e-17	PASK
ENSG00000203760	156.578	-4.04606	0.450076	-8.98974	2.47823e-19	2.92626e-17	CENPW
ENSG00000007933	314.537	-3.27269	0.364952	-8.96746	3.03423e-19	3.54939e-17	FMO3
ENSG00000026559	150.311	4.36124	0.486751	8.9599	3.24969e-19	3.77448e-17	KCNG1
ENSG00000169607	197.524	-4.41986	0.49397	-8.94763	3.63194e-19	4.18875e-17	CKAP2L
ENSG00000196230	11473.7	-1.90078	0.213049	-8.92178	4.58846e-19	5.25491e-17	TUBB
ENSG00000172403	268.995	-3.46476	0.388695	-8.91382	4.93018e-19	5.60706e-17	SYNPO2
ENSG00000164611	413.727	-3.26404	0.366388	-8.90869	5.16394e-19	5.8324e-17	PTTG1
ENSG00000106070	2205.75	2.28434	0.257535	8.87002	7.31352e-19	8.20366e-17	GRB10
ENSG00000186185	77.8563	-5.53936	0.624661	-8.86778	7.46185e-19	8.3131e-17	KIF18B
ENSG00000108854	2068.25	-2.18752	0.246787	-8.864	7.71915e-19	8.54165e-17	SMURF2
ENSG00000130066	3626.1	1.85881	0.210046	8.84956	8.78677e-19	9.65778e-17	SAT1
ENSG00000120875	2479.01	2.58061	0.291636	8.84876	8.84965e-19	9.66205e-17	DUSP4
ENSG00000113916	1384.61	2.16224	0.245605	8.80375	1.32318e-18	1.43509e-16	BCL6
ENSG00000115363	324.491	-2.84161	0.322875	-8.80096	1.35647e-18	1.46151e-16	EVA1A
ENSG00000168209	3311.63	1.93531	0.220347	8.78303	1.59123e-18	1.70324e-16	DDIT4
ENSG00000184178	449.407	-2.51538	0.286446	-8.78135	1.61527e-18	1.71775e-16	SCFD2
ENSG00000176771	116.41	-4.04607	0.460841	-8.77975	1.63837e-18	1.73107e-16	NCKAP5
ENSG00000116690	233.422	3.2171	0.366798	8.77078	1.77432e-18	1.86269e-16	PRG4
ENSG00000225697	805.396	2.47892	0.28277	8.76656	1.84203e-18	1.92146e-16	SLC26A6
ENSG00000178882	135.142	-4.16877	0.477392	-8.73239	2.49354e-18	2.58461e-16	FAM101A
ENSG00000105509	1725.34	2.11857	0.242835	8.7243	2.67839e-18	2.75874e-16	HAS1
ENSG00000272327	214.519	-3.67854	0.422059	-8.71569	2.88981e-18	2.9579e-16	RP11-1002K11.1
ENSG00000144824	820.06	-2.77182	0.319341	-8.67981	3.96434e-18	4.03255e-16	PHLDB2
ENSG00000173559	690.005	-2.27509	0.262314	-8.67316	4.20291e-18	4.24883e-16	NABP1
ENSG00000163884	113.331	4.95233	0.571621	8.66366	4.56855e-18	4.59014e-16	KLF15
ENSG00000128641	3537.79	-1.90916	0.220512	-8.65784	4.80787e-18	4.80112e-16	MYO1B
ENSG00000138675	526.753	-2.81112	0.324791	-8.65517	4.92156e-18	4.88487e-16	FGF5
ENSG00000117228	251.367	-3.24143	0.375421	-8.63411	5.91869e-18	5.83918e-16	GBP1
ENSG00000154734	12557.4	-2.0296	0.235158	-8.63079	6.09275e-18	5.97491e-16	ADAMTS1
ENSG00000115380	8228.34	-1.70235	0.197784	-8.6071	7.49339e-18	7.30472e-16	EFEMP1
ENSG00000179532	421.505	2.6898	0.313033	8.59271	8.49398e-18	8.23112e-16	DNHD1
ENSG00000222041	470.023	-2.81685	0.328435	-8.57659	9.77275e-18	9.41461e-16	LINC00152
ENSG00000116741	720.057	2.70754	0.317142	8.53731	1.37379e-17	1.3157e-15	RGS2
ENSG00000165124	659.111	-2.44737	0.286731	-8.53543	1.39636e-17	1.32955e-15	SVEP1
ENSG00000154258	384.947	-2.59195	0.304024	-8.5255	1.52147e-17	1.44029e-15	ABCA9
ENSG00000197646	132.355	-4.05793	0.476297	-8.51975	1.59892e-17	1.50491e-15	PDCD1LG2
ENSG00000134057	616.764	-2.81477	0.331047	-8.50261	1.85375e-17	1.73479e-15	CCNB1
ENSG00000069667	996.119	2.53584	0.29858	8.49302	2.01341e-17	1.8735e-15	RORA
ENSG00000163584	1495.7	-2.30305	0.27156	-8.48082	2.23619e-17	2.06905e-15	RPL22L1
ENSG00000178607	725.092	2.31017	0.272636	8.47347	2.38186e-17	2.19145e-15	ERN1
ENSG00000116191	651.108	-2.28741	0.270387	-8.45977	2.67907e-17	2.45113e-15	RALGPS2
ENSG00000138160	292.156	-2.73881	0.325163	-8.42287	3.67364e-17	3.33321e-15	KIF11
ENSG00000147119	355.459	3.15483	0.374569	8.42255	3.68389e-17	3.33321e-15	CHST7
ENSG00000137962	818.192	-2.73076	0.326213	-8.37112	5.70744e-17	5.13575e-15	ARHGAP29
ENSG00000117632	998.804	-2.59028	0.309933	-8.35754	6.40378e-17	5.73085e-15	STMN1
ENSG00000142731	117.903	-4.18871	0.501807	-8.34724	6.98743e-17	6.21919e-15	PLK4
ENSG00000172348	194.069	-3.3046	0.396262	-8.33943	7.46493e-17	6.60828e-15	RCAN2
ENSG00000143228	99.6714	-4.76975	0.572354	-8.33357	7.84384e-17	6.90637e-15	NUF2
ENSG00000134686	3308.62	2.00342	0.24044	8.33232	7.92763e-17	6.94283e-15	PHC2
ENSG00000107249	850.413	2.60178	0.312559	8.32412	8.49587e-17	7.4009e-15	GLIS3
ENSG00000137831	3029.56	-2.14896	0.259268	-8.28856	1.14626e-16	9.93247e-15	UACA
ENSG00000006459	513.282	2.35253	0.283954	8.2849	1.18209e-16	1.0189e-14	KDM7A
ENSG00000178695	5236.01	-1.68239	0.203569	-8.2645	1.40276e-16	1.20278e-14	KCTD12
ENSG00000013588	2144.79	2.0401	0.247409	8.24585	1.6399e-16	1.39879e-14	GPRC5A
ENSG00000167772	2165.19	2.19214	0.265922	8.24353	1.672e-16	1.41877e-14	ANGPTL4
ENSG00000182704	1462.9	2.34614	0.284839	8.23671	1.77007e-16	1.49425e-14	TSKU
ENSG00000164070	344.05	2.52809	0.307533	8.22055	2.02567e-16	1.70125e-14	HSPA4L
ENSG00000187720	556.699	-2.69848	0.328836	-8.20615	2.28403e-16	1.90845e-14	THSD4
ENSG00000150551	354.314	-3.09795	0.378145	-8.1925	2.55857e-16	2.12699e-14	LYPD1
ENSG00000101384	976.362	-2.06804	0.252559	-8.18834	2.64845e-16	2.19059e-14	JAG1
ENSG00000141068	544.755	2.41493	0.295084	8.18389	2.74822e-16	2.26169e-14	KSR1
ENSG00000149380	688.592	2.1626	0.264689	8.17034	3.07516e-16	2.51809e-14	P4HA3
ENSG00000144810	16683.5	-1.66282	0.204194	-8.14332	3.84574e-16	3.13341e-14	COL8A1
ENSG00000150995	522.91	2.63225	0.324149	8.1205	4.64275e-16	3.76408e-14	ITPR1
ENSG00000156804	1789.9	2.42466	0.299227	8.10309	5.35792e-16	4.3225e-14	FBXO32
ENSG00000102572	2703.92	1.8288	0.225887	8.09609	5.67539e-16	4.55617e-14	STK24
ENSG00000101255	394.24	3.34947	0.413871	8.09303	5.81992e-16	4.6494e-14	TRIB3
ENSG00000127946	2168.94	2.03249	0.251394	8.08489	6.22187e-16	4.94639e-14	HIP1
ENSG00000168078	189.023	-3.93717	0.487275	-8.07998	6.47776e-16	5.12494e-14	PBK
ENSG00000162407	4303.66	-1.69906	0.21039	-8.07573	6.70729e-16	5.28103e-14	PPAP2B
ENSG00000167106	1102.03	2.28406	0.283365	8.06047	7.60016e-16	5.9554e-14	FAM102A
ENSG00000100302	67.1942	5.20196	0.645864	8.05427	7.99543e-16	6.23529e-14	RASD2
ENSG00000148841	4710.34	2.15937	0.268452	8.0438	8.70979e-16	6.7602e-14	ITPRIP
ENSG00000107562	5520.67	-2.14148	0.266474	-8.03635	9.25512e-16	7.14958e-14	CXCL12
ENSG00000101608	4336.41	-1.90123	0.236827	-8.02792	9.91402e-16	7.62262e-14	MYL12A
ENSG00000135362	454.508	2.30695	0.287491	8.02443	1.01999e-15	7.8058e-14	PRR5L
ENSG00000143476	141.281	-3.71965	0.46428	-8.01165	1.13178e-15	8.62097e-14	DTL
ENSG00000064666	1252.21	-2.10609	0.262977	-8.00864	1.15987e-15	8.79406e-14	CNN2
ENSG00000118689	1587.76	1.94218	0.242674	8.00325	1.21182e-15	9.14563e-14	FOXO3
ENSG00000184838	287.174	-2.8612	0.35786	-7.99533	1.29229e-15	9.70821e-14	PRR16
ENSG00000239672	920.605	-2.17858	0.273127	-7.97645	1.50605e-15	1.12624e-13	NME1
ENSG00000259207	1047.7	1.99632	0.250328	7.97482	1.52606e-15	1.13602e-13	ITGB3
ENSG00000090376	374.461	2.38694	0.299552	7.96837	1.60787e-15	1.1915e-13	IRAK3
ENSG00000228474	3166.44	-2.0424	0.256372	-7.96654	1.63176e-15	1.20376e-13	OST4
ENSG00000246430	104.205	-4.00486	0.50301	-7.96179	1.69569e-15	1.2453e-13	LINC00968
ENSG00000198467	10251.6	-1.74573	0.219378	-7.9576	1.7541e-15	1.28245e-13	TPM2
ENSG00000237649	156.89	-4.15579	0.522887	-7.94777	1.89893e-15	1.38217e-13	KIFC1
ENSG00000140525	302.661	-2.81566	0.354646	-7.93934	2.03257e-15	1.4729e-13	FANCI
ENSG00000225511	157.553	3.38079	0.426628	7.92444	2.29184e-15	1.65345e-13	LINC00475
ENSG00000154839	65.1809	-4.9684	0.62794	-7.91223	2.52814e-15	1.81594e-13	SKA1
ENSG00000128590	1443.66	2.01775	0.255441	7.89911	2.80911e-15	2.00894e-13	DNAJB9
ENSG00000197892	794.335	2.24166	0.284195	7.88777	3.07635e-15	2.19049e-13	KIF13B
ENSG00000137266	1551.3	2.19631	0.278547	7.88491	3.14769e-15	2.23075e-13	SLC22A23
ENSG00000164125	2330.05	-1.77669	0.225342	-7.88441	3.16013e-15	2.23075e-13	FAM198B
ENSG00000198959	7837.51	-2.1133	0.268132	-7.88158	3.23277e-15	2.27224e-13	TGM2
ENSG00000127589	938.843	-1.92734	0.244678	-7.87705	3.35194e-15	2.34363e-13	TUBBP1
ENSG00000204103	280.6	2.85156	0.362027	7.87664	3.36296e-15	2.34363e-13	MAFB
ENSG00000135821	2692.9	1.69681	0.215486	7.87438	3.42445e-15	2.37637e-13	GLUL
ENSG00000188581	49.5588	-5.40796	0.688376	-7.85611	3.96238e-15	2.73806e-13	KRTAP1-1
ENSG00000129235	1034.19	-2.07522	0.264749	-7.83842	4.56242e-15	3.13945e-13	TXNDC17
ENSG00000151474	584.951	-2.29085	0.292618	-7.8288	4.92548e-15	3.36103e-13	FRMD4A
ENSG00000197696	490.17	2.61422	0.333916	7.82897	4.91883e-15	3.36103e-13	NMB
ENSG00000100196	1602.66	-1.95764	0.250396	-7.81818	5.35931e-15	3.64188e-13	KDELR3
ENSG00000106392	2506.83	-1.96627	0.251914	-7.80533	5.93476e-15	4.01626e-13	C1GALT1
ENSG00000115641	3835.53	-1.6591	0.21282	-7.79578	6.40098e-15	4.31395e-13	FHL2
ENSG00000135111	623.319	2.2171	0.284558	7.79139	6.62735e-15	4.43158e-13	TBX3
ENSG00000162231	2569.19	1.78154	0.228656	7.79135	6.62964e-15	4.43158e-13	NXF1
ENSG00000152518	2165.05	1.85765	0.238525	7.78809	6.80317e-15	4.51075e-13	ZFP36L2
ENSG00000168461	5499.8	1.68629	0.216509	7.78851	6.78045e-15	4.51075e-13	RAB31
ENSG00000152465	847.766	-2.23393	0.287015	-7.78334	7.06349e-15	4.66447e-13	NMT2
ENSG00000136942	5225.83	-1.64299	0.211754	-7.75894	8.56427e-15	5.63282e-13	RPL35
ENSG00000128342	3912.91	-1.64451	0.211996	-7.75726	8.6786e-15	5.68518e-13	LIF
ENSG00000170860	813.257	-2.28681	0.295221	-7.74611	9.47526e-15	6.18232e-13	LSM3
ENSG00000125965	352.838	-3.28041	0.424036	-7.73614	1.02477e-14	6.65978e-13	GDF5
ENSG00000091986	13677.9	-1.71512	0.221943	-7.72777	1.09443e-14	7.0844e-13	CCDC80
ENSG00000163637	1182.8	2.03731	0.264382	7.70593	1.29894e-14	8.37507e-13	PRICKLE2
ENSG00000165304	222.898	-3.0806	0.399966	-7.70216	1.3378e-14	8.59183e-13	MELK
ENSG00000249669	261.328	-2.78542	0.362311	-7.68793	1.4953e-14	9.56584e-13	MIR143HG
ENSG00000145386	244.481	-2.64983	0.345577	-7.66783	1.74928e-14	1.11471e-12	CCNA2
ENSG00000155792	214.674	-3.77198	0.492485	-7.65909	1.87255e-14	1.18863e-12	DEPTOR
ENSG00000174099	1460.93	-1.82845	0.238837	-7.65564	1.92357e-14	1.21631e-12	MSRB3
ENSG00000117519	2186.31	-1.75154	0.229065	-7.64649	2.0654e-14	1.30096e-12	CNN3
ENSG00000150630	820.603	-1.99326	0.26101	-7.63674	2.22795e-14	1.39797e-12	VEGFC
ENSG00000112742	137.707	-3.8252	0.500952	-7.63586	2.24314e-14	1.40213e-12	TTK
ENSG00000113742	1140.91	1.76521	0.231367	7.62947	2.35719e-14	1.46782e-12	CPEB4
ENSG00000137310	130.07	-3.35794	0.440226	-7.62777	2.38856e-14	1.48172e-12	TCF19
ENSG00000187210	483.394	-2.36304	0.31118	-7.5938	3.10662e-14	1.91989e-12	GCNT1
ENSG00000143933	7017.89	-1.83369	0.241541	-7.59161	3.15959e-14	1.94528e-12	CALM2
ENSG00000141338	751.255	-2.27162	0.299648	-7.58095	3.43023e-14	2.104e-12	ABCA8
ENSG00000111247	87.8674	-4.28065	0.566883	-7.5512	4.31265e-14	2.63538e-12	RAD51AP1
ENSG00000134824	1674.61	1.89187	0.252605	7.48942	6.91761e-14	4.21151e-12	FADS2
ENSG00000166292	347.549	3.13341	0.418527	7.48675	7.06007e-14	4.28233e-12	TMEM100
ENSG00000187653	3771.93	-2.09906	0.280795	-7.47541	7.69634e-14	4.65103e-12	TMSB4XP8
ENSG00000138166	984.732	2.17708	0.291528	7.46784	8.15243e-14	4.90854e-12	DUSP5
ENSG00000161281	512.526	-2.07386	0.27806	-7.45831	8.76364e-14	5.25722e-12	COX7A1
ENSG00000136542	5092.73	-1.64225	0.220832	-7.43667	1.03259e-13	6.17179e-12	GALNT5
ENSG00000138119	5969.14	-1.72922	0.232546	-7.43605	1.03738e-13	6.17791e-12	MYOF
ENSG00000232679	146.01	3.10442	0.418003	7.42679	1.11262e-13	6.60198e-12	RP11-400N13.3
ENSG00000161888	74.0924	-4.28826	0.577696	-7.42305	1.14455e-13	6.76689e-12	SPC24
ENSG00000159176	3628.17	-1.68399	0.22702	-7.4178	1.19083e-13	7.01517e-12	CSRP1
ENSG00000153823	269.253	2.54718	0.343539	7.41453	1.22057e-13	7.16459e-12	PID1
ENSG00000159199	696.226	-2.04371	0.275849	-7.40879	1.27453e-13	7.45464e-12	ATP5G1
ENSG00000148154	1667.34	-2.10847	0.284662	-7.40694	1.2925e-13	7.53282e-12	UGCG
ENSG00000072571	231.355	-3.12411	0.421967	-7.40368	1.32466e-13	7.6929e-12	HMMR
ENSG00000182667	795.564	-1.96804	0.265962	-7.3997	1.36495e-13	7.89889e-12	NTM
ENSG00000166923	11625.5	-1.72023	0.232967	-7.38401	1.53597e-13	8.85723e-12	GREM1
ENSG00000163513	6100.79	-1.58451	0.215101	-7.36635	1.75359e-13	1.00767e-11	TGFBR2
ENSG00000197415	476.743	-2.42081	0.328869	-7.36102	1.82517e-13	1.04513e-11	VEPH1
ENSG00000152409	754.021	1.9885	0.270644	7.34729	2.02262e-13	1.15416e-11	JMY
ENSG00000184009	20994.7	-1.58839	0.216227	-7.34595	2.04309e-13	1.16179e-11	ACTG1
ENSG00000064393	4119.78	1.99912	0.272292	7.34183	2.10701e-13	1.19399e-11	HIPK2
ENSG00000135709	1288.82	1.92821	0.262986	7.33198	2.26774e-13	1.28065e-11	KIAA0513
ENSG00000111057	129.737	-3.59444	0.490598	-7.32667	2.3595e-13	1.32789e-11	KRT18
ENSG00000272047	983.094	-2.01049	0.274545	-7.323	2.42494e-13	1.36004e-11	GTF2H5
ENSG00000150764	1217.15	1.83832	0.251051	7.3225	2.43389e-13	1.36041e-11	DIXDC1
ENSG00000099875	836.3	2.4177	0.330576	7.31359	2.60097e-13	1.44884e-11	MKNK2
ENSG00000102384	86.2912	-4.1187	0.563204	-7.31298	2.61288e-13	1.45055e-11	CENPI
ENSG00000152104	2903.14	-1.63854	0.224106	-7.31146	2.64262e-13	1.4621e-11	PTPN14
ENSG00000075218	110.41	-3.60242	0.493664	-7.29732	2.93548e-13	1.61445e-11	GTSE1
ENSG00000080493	805.405	-1.79079	0.245407	-7.29722	2.93769e-13	1.61445e-11	SLC4A4
ENSG00000178999	49.1713	-4.90497	0.672503	-7.29359	3.01794e-13	1.653e-11	AURKB
ENSG00000138395	44.3423	-5.10378	0.700094	-7.29013	3.09646e-13	1.69036e-11	CDK15
ENSG00000154096	2013.52	-1.84473	0.253125	-7.28783	3.14976e-13	1.71374e-11	THY1
ENSG00000163909	104.27	-3.48853	0.479196	-7.27995	3.33946e-13	1.81094e-11	HEYL
ENSG00000119326	703.438	-2.34446	0.32241	-7.27167	3.55059e-13	1.91908e-11	CTNNAL1
ENSG00000117399	117.206	-3.46333	0.477132	-7.25865	3.90969e-13	2.10621e-11	CDC20
ENSG00000137288	623.362	-1.94837	0.268835	-7.24744	4.2473e-13	2.28059e-11	UQCC2
ENSG00000100505	73.1041	4.42091	0.610329	7.24348	4.37309e-13	2.34046e-11	TRIM9
ENSG00000099194	2452.86	2.08262	0.28775	7.23761	4.56648e-13	2.436e-11	SCD
ENSG00000240849	790.449	1.78452	0.247139	7.22069	5.17236e-13	2.75025e-11	TMEM189
ENSG00000100994	6854.56	1.77854	0.246426	7.21733	5.30178e-13	2.80995e-11	PYGB
ENSG00000147454	1432.06	1.67908	0.232845	7.21114	5.54855e-13	2.93124e-11	SLC25A37
ENSG00000167487	289.639	2.53955	0.352618	7.20199	5.93384e-13	3.12471e-11	KLHL26
ENSG00000164096	2251.22	-1.73083	0.240468	-7.19777	6.12045e-13	3.21265e-11	C4orf3
ENSG00000115604	86.0807	3.75679	0.5221	7.19553	6.22163e-13	3.2543e-11	IL18R1
ENSG00000184076	862.126	-1.83423	0.254926	-7.19514	6.23954e-13	3.2543e-11	UQCR10
ENSG00000107372	4098	1.60253	0.222987	7.18664	6.64034e-13	3.45235e-11	ZFAND5
ENSG00000105971	1106.07	-1.80547	0.251247	-7.18602	6.67059e-13	3.4571e-11	CAV2
ENSG00000235162	681.467	-1.93554	0.269435	-7.18368	6.78618e-13	3.50591e-11	C12orf75
ENSG00000138356	360.697	-2.33868	0.326399	-7.16508	7.77407e-13	4.00365e-11	AOX1
ENSG00000135454	161.09	2.88772	0.404472	7.13949	9.36797e-13	4.80938e-11	B4GALNT1
ENSG00000152223	1542.54	-1.67739	0.235143	-7.13349	9.78578e-13	5.00818e-11	EPG5
ENSG00000153561	563.213	2.03157	0.285391	7.11856	1.0906e-12	5.5641e-11	RMND5A
ENSG00000138182	382.628	-2.81338	0.395409	-7.11512	1.11812e-12	5.68679e-11	KIF20B
ENSG00000145675	1733.65	1.84118	0.258849	7.11296	1.13582e-12	5.75891e-11	PIK3R1
ENSG00000131386	331.468	2.20366	0.31025	7.10286	1.22203e-12	6.17693e-11	GALNT15
ENSG00000182197	2266.88	-1.59949	0.225249	-7.10097	1.23882e-12	6.24252e-11	EXT1
ENSG00000122952	238.722	-2.85328	0.402212	-7.09397	1.30319e-12	6.54671e-11	ZWINT
ENSG00000151617	619.103	2.0888	0.295488	7.06899	1.56065e-12	7.81613e-11	EDNRA
ENSG00000156535	6674.53	1.46125	0.206747	7.06781	1.57403e-12	7.85911e-11	CD109
ENSG00000167034	240.886	2.45956	0.348177	7.06412	1.61634e-12	8.04581e-11	NKX3-1
ENSG00000248698	49.1452	-4.61497	0.653476	-7.06219	1.63895e-12	8.13365e-11	LINC01085
ENSG00000233929	128.295	3.09274	0.438092	7.05957	1.67021e-12	8.26378e-11	MT1XP1
ENSG00000121621	117.558	-3.44294	0.488194	-7.0524	1.7586e-12	8.67486e-11	KIF18A
ENSG00000151136	157.101	2.86235	0.406615	7.03946	1.92985e-12	9.47063e-11	BTBD11
ENSG00000162413	2249.91	1.65308	0.234834	7.03934	1.93148e-12	9.47063e-11	KLHL21
ENSG00000188641	583.499	-2.03383	0.289046	-7.03636	1.97321e-12	9.64633e-11	DPYD
ENSG00000214391	181.314	-2.65447	0.377856	-7.02507	2.13953e-12	1.04283e-10	RP11-121L10.3
ENSG00000198826	294.918	-2.62461	0.374131	-7.0152	2.29613e-12	1.11584e-10	ARHGAP11A
ENSG00000146670	129.791	-3.17662	0.452997	-7.01245	2.34181e-12	1.13467e-10	CDCA5
ENSG00000155816	214.296	-2.5999	0.371549	-6.99745	2.60671e-12	1.25559e-10	FMN2
ENSG00000164161	314.744	-3.05155	0.43607	-6.99784	2.59934e-12	1.25559e-10	HHIP
ENSG00000157168	388.095	-2.66511	0.381745	-6.9814	2.92246e-12	1.40355e-10	NRG1
ENSG00000091972	126.91	-3.62888	0.520696	-6.96929	3.18544e-12	1.52538e-10	CD200
ENSG00000198576	95.9319	4.0292	0.579483	6.9531	3.57349e-12	1.70621e-10	ARC
ENSG00000161011	9583.12	1.62518	0.233804	6.95104	3.62604e-12	1.72627e-10	SQSTM1
ENSG00000172216	810.884	2.4128	0.347415	6.945	3.78447e-12	1.79647e-10	CEBPB
ENSG00000166147	23698.9	-1.51098	0.217599	-6.9439	3.81425e-12	1.80537e-10	FBN1
ENSG00000151012	2097.8	2.15495	0.310372	6.94311	3.83561e-12	1.81025e-10	SLC7A11
ENSG00000157456	141.566	-3.38157	0.4871	-6.94224	3.85936e-12	1.81623e-10	CCNB2
ENSG00000179094	1818.54	1.55247	0.224496	6.91535	4.66703e-12	2.19003e-10	PER1
ENSG00000171320	50.7696	-4.53867	0.656744	-6.91087	4.81701e-12	2.25395e-10	ESCO2
ENSG00000172965	483.107	-2.03308	0.294271	-6.90887	4.88545e-12	2.27946e-10	MIR4435-1HG
ENSG00000111206	200.108	-2.62911	0.380679	-6.90637	4.97209e-12	2.31106e-10	FOXM1
ENSG00000111639	1373.9	-1.70074	0.246266	-6.90611	4.98139e-12	2.31106e-10	MRPL51
ENSG00000092607	1106.24	1.72895	0.250699	6.89651	5.32971e-12	2.46567e-10	TBX15
ENSG00000013293	81.0222	-4.23086	0.615057	-6.87881	6.03544e-12	2.78429e-10	SLC7A14
ENSG00000131370	1586.01	1.82872	0.265997	6.87496	6.20061e-12	2.85245e-10	SH3BP5
ENSG00000213763	353.324	-2.19481	0.319787	-6.86335	6.72651e-12	3.08572e-10	ACTBP2
ENSG00000174804	822.343	1.91057	0.278958	6.84895	7.43927e-12	3.40315e-10	FZD4
ENSG00000170017	3763.82	-1.49497	0.21838	-6.84574	7.60803e-12	3.47066e-10	ALCAM
ENSG00000117594	194.665	2.71425	0.396517	6.84522	7.63573e-12	3.47362e-10	HSD11B1
ENSG00000173542	1855.9	1.64308	0.240106	6.84316	7.74654e-12	3.51427e-10	MOB1B
ENSG00000079819	1273.99	-1.56405	0.229189	-6.82429	8.83628e-12	3.99756e-10	EPB41L2
ENSG00000145685	1966.66	1.75657	0.258015	6.80802	9.89537e-12	4.46437e-10	LHFPL2
ENSG00000188243	961.034	-2.01612	0.296561	-6.79833	1.05841e-11	4.76198e-10	COMMD6
ENSG00000109674	47.2031	-4.46095	0.65664	-6.7936	1.09373e-11	4.90739e-10	NEIL3
ENSG00000169213	1029.88	-1.90341	0.280272	-6.79129	1.11132e-11	4.97272e-10	RAB3B
ENSG00000242299	9889.35	-1.44336	0.21258	-6.78972	1.1235e-11	5.01351e-10	RP11-234A1.1
ENSG00000154654	378.018	-2.18212	0.321456	-6.78823	1.13518e-11	5.05185e-10	NCAM2
ENSG00000122786	23837.1	-1.80012	0.265433	-6.78181	1.18677e-11	5.26712e-10	CALD1
ENSG00000234851	2010.49	-1.54954	0.228654	-6.77678	1.22885e-11	5.43914e-10	RP11-3P17.3
ENSG00000067177	401.34	2.03137	0.299946	6.77245	1.26621e-11	5.58941e-10	PHKA1
ENSG00000088986	2785.84	-1.4698	0.217149	-6.76864	1.29994e-11	5.70754e-10	DYNLL1
ENSG00000171451	2106.95	-1.46362	0.216223	-6.76901	1.29662e-11	5.70754e-10	DSEL
ENSG00000186871	96.5155	-3.68922	0.545699	-6.76053	1.37485e-11	6.02029e-10	ERCC6L
ENSG00000173210	733.839	2.11754	0.313364	6.75744	1.40451e-11	6.13379e-10	ABLIM3
ENSG00000136492	149.552	-3.01286	0.446469	-6.7482	1.49692e-11	6.51996e-10	BRIP1
ENSG00000104635	4369.47	1.56598	0.232078	6.74763	1.50284e-11	6.5284e-10	SLC39A14
ENSG00000131480	152.287	3.07454	0.456134	6.74044	1.57908e-11	6.84143e-10	AOC2
ENSG00000169429	158.717	2.80485	0.416745	6.73038	1.69216e-11	7.31201e-10	IL8
ENSG00000107679	763.326	1.83024	0.27217	6.72462	1.76052e-11	7.58738e-10	PLEKHA1
ENSG00000180616	40.6082	4.76865	0.709367	6.7224	1.78754e-11	7.68361e-10	SSTR2
ENSG00000206538	1780.69	-1.92491	0.286909	-6.70914	1.95772e-11	8.39307e-10	VGLL3
ENSG00000113361	818.682	-1.85447	0.276548	-6.70578	2.00327e-11	8.56594e-10	CDH6
ENSG00000117650	70.6439	-3.87745	0.57833	-6.70456	2.02014e-11	8.61556e-10	NEK2
ENSG00000132846	145.992	3.06949	0.458018	6.70168	2.06038e-11	8.76439e-10	ZBED3
ENSG00000198729	96.6493	3.56803	0.532751	6.69737	2.12209e-11	9.0035e-10	PPP1R14C
ENSG00000106511	96.5008	-3.31107	0.494446	-6.69652	2.13437e-11	9.03221e-10	MEOX2
ENSG00000133169	225.025	-2.65353	0.396795	-6.6874	2.27164e-11	9.58829e-10	BEX1
ENSG00000101057	84.3221	-3.49584	0.522956	-6.68476	2.31297e-11	9.73767e-10	MYBL2
ENSG00000164023	791.477	-2.05431	0.307363	-6.68364	2.33086e-11	9.76417e-10	SGMS2
ENSG00000178033	513.451	-2.27573	0.340494	-6.68361	2.33119e-11	9.76417e-10	FAM26E
ENSG00000185650	3312.77	1.37489	0.206101	6.67092	2.54203e-11	1.06201e-09	ZFP36L1
ENSG00000261578	184.48	2.79267	0.418686	6.67007	2.55673e-11	1.06543e-09	RP11-21L23.2
ENSG00000175550	1000.05	-1.67449	0.251111	-6.66834	2.58721e-11	1.0754e-09	DRAP1
ENSG00000050405	3501.41	-1.56825	0.235637	-6.65535	2.82623e-11	1.17177e-09	LIMA1
ENSG00000107731	857.134	2.34005	0.351655	6.65439	2.84471e-11	1.17646e-09	UNC5B
ENSG00000131471	127.615	3.00549	0.452754	6.63825	3.17431e-11	1.30946e-09	AOC3
ENSG00000000971	2816.02	-1.3895	0.20971	-6.62582	3.45321e-11	1.42094e-09	CFH
ENSG00000170345	2655.9	-1.64821	0.249394	-6.60886	3.87278e-11	1.58959e-09	FOS
ENSG00000145632	725.598	-1.73313	0.26243	-6.60417	3.99755e-11	1.6367e-09	PLK2
ENSG00000119013	731.696	-1.94783	0.295083	-6.60095	4.08545e-11	1.66851e-09	NDUFB3
ENSG00000176697	677.771	-1.94295	0.295814	-6.56816	5.09414e-11	2.07529e-09	BDNF
ENSG00000006016	600.435	1.83257	0.279624	6.5537	5.61276e-11	2.2809e-09	CRLF1
ENSG00000173706	4883	-1.72116	0.262738	-6.55086	5.72063e-11	2.31898e-09	HEG1
ENSG00000125743	2479.66	-1.5825	0.241681	-6.54788	5.83593e-11	2.35988e-09	SNRPD2
ENSG00000163162	1123.46	1.61062	0.24603	6.54643	5.89302e-11	2.37709e-09	RNF149
ENSG00000164405	1615.75	-1.66813	0.254914	-6.54389	5.99373e-11	2.40587e-09	UQCRQ
ENSG00000255364	58.8611	-4.42452	0.676125	-6.54393	5.99227e-11	2.40587e-09	RP11-94A24.1
ENSG00000174136	1735.05	-1.66186	0.254263	-6.536	6.31874e-11	2.53012e-09	RGMB
ENSG00000197043	4454.63	-1.40234	0.214641	-6.53344	6.42745e-11	2.56738e-09	ANXA6
ENSG00000119686	137.818	3.20268	0.490375	6.53109	6.52945e-11	2.60177e-09	FLVCR2
ENSG00000072952	153.558	-3.10074	0.475972	-6.51454	7.29107e-11	2.8982e-09	MRVI1
ENSG00000117226	444.872	-1.9828	0.304498	-6.51169	7.4309e-11	2.94663e-09	GBP3
ENSG00000128606	219.936	-2.46425	0.37881	-6.50522	7.75772e-11	3.0688e-09	LRRC17
ENSG00000129646	217.768	2.54129	0.390726	6.50403	7.81957e-11	3.08581e-09	QRICH2
ENSG00000176340	1437.72	-1.63781	0.25193	-6.50105	7.97624e-11	3.14007e-09	COX8A
ENSG00000076706	632.391	1.98603	0.306355	6.48277	9.00514e-11	3.53662e-09	MCAM
ENSG00000244313	5794.77	-1.33466	0.206345	-6.4681	9.92406e-11	3.88819e-09	RP11-425L10.1
ENSG00000169744	171.522	-2.77284	0.429383	-6.45774	1.06277e-10	4.15394e-09	LDB2
ENSG00000111913	109.768	2.95123	0.458164	6.44142	1.18359e-10	4.61515e-09	FAM65B
ENSG00000185950	374.552	2.64405	0.410625	6.43908	1.20196e-10	4.67567e-09	IRS2
ENSG00000137804	251.618	-2.87861	0.447147	-6.43773	1.21276e-10	4.7065e-09	NUSAP1
ENSG00000129559	1521.55	-1.57629	0.244909	-6.43624	1.22468e-10	4.74152e-09	NEDD8
ENSG00000147852	155.794	2.87921	0.447899	6.42825	1.29077e-10	4.98561e-09	VLDLR
ENSG00000068489	227.979	-2.71735	0.422863	-6.42609	1.30931e-10	5.0453e-09	PRR11
ENSG00000177426	1202.99	1.47473	0.229586	6.42342	1.33246e-10	5.12247e-09	TGIF1
ENSG00000177694	124.378	-2.73916	0.426818	-6.41765	1.38396e-10	5.308e-09	NAALADL2
ENSG00000109819	94.6315	3.31536	0.516938	6.41345	1.42259e-10	5.44339e-09	PPARGC1A
ENSG00000187134	4118.14	3.4844	0.5438	6.40751	1.47918e-10	5.64673e-09	AKR1C1
ENSG00000141401	234.798	2.22269	0.347145	6.40277	1.52578e-10	5.79762e-09	IMPA2
ENSG00000166851	163.255	-2.4585	0.383958	-6.40303	1.52319e-10	5.79762e-09	PLK1
ENSG00000163507	189.12	-3.14153	0.490812	-6.40068	1.54685e-10	5.86408e-09	KIAA1524
ENSG00000143867	180.718	-2.41944	0.378186	-6.39748	1.57959e-10	5.97434e-09	OSR1
ENSG00000183011	792.057	-2.03355	0.317912	-6.39657	1.58909e-10	5.99644e-09	LSMD1
ENSG00000105875	362.379	1.91504	0.299968	6.38414	1.72359e-10	6.48902e-09	WDR91
ENSG00000082996	650.613	1.67148	0.261988	6.37999	1.77103e-10	6.65234e-09	RNF13
ENSG00000160014	2022.27	-1.49694	0.234853	-6.37394	1.84235e-10	6.90439e-09	CALM3
ENSG00000214253	1382.91	-1.59539	0.25032	-6.37341	1.84871e-10	6.9124e-09	FIS1
ENSG00000128272	3824.1	1.33828	0.210009	6.37248	1.85992e-10	6.93849e-09	ATF4
ENSG00000223547	388.393	1.89823	0.298102	6.36772	1.91859e-10	7.14108e-09	ZNF844
ENSG00000182010	82.5139	-3.60188	0.565694	-6.36718	1.92532e-10	7.1499e-09	RTKN2
ENSG00000231991	12106.2	-1.33343	0.209464	-6.36591	1.94141e-10	7.19333e-09	ANXA2P2
ENSG00000188916	70.0872	3.44127	0.540831	6.36294	1.97934e-10	7.31732e-09	FAM196A
ENSG00000109686	1094.47	-1.58765	0.249636	-6.35984	2.0197e-10	7.44969e-09	SH3D19
ENSG00000144560	2341.97	1.59612	0.250985	6.35943	2.02509e-10	7.4528e-09	VGLL4
ENSG00000099795	998.816	-1.74959	0.275262	-6.35611	2.0693e-10	7.59841e-09	NDUFB7
ENSG00000148700	6480.91	-1.42522	0.224314	-6.35369	2.10203e-10	7.70135e-09	ADD3
ENSG00000262580	95.39	3.03319	0.477883	6.34715	2.1934e-10	8.01813e-09	RP11-334C17.5
ENSG00000150540	252.178	-2.32753	0.366809	-6.34535	2.21925e-10	8.09459e-09	HNMT
ENSG00000167863	1760.03	-1.57077	0.247567	-6.34483	2.2267e-10	8.10369e-09	ATP5H
ENSG00000113083	14364	-1.28463	0.202719	-6.337	2.34283e-10	8.50743e-09	LOX
ENSG00000184588	660.607	1.95028	0.308134	6.32933	2.46236e-10	8.92169e-09	PDE4B
ENSG00000162520	725.071	-1.65609	0.261669	-6.32893	2.46865e-10	8.92476e-09	SYNC
ENSG00000057019	16027.7	-1.74613	0.276182	-6.32239	2.57552e-10	9.29061e-09	DCBLD2
ENSG00000183578	288.642	2.28675	0.36181	6.32031	2.61034e-10	9.39549e-09	TNFAIP8L3
ENSG00000106803	1609.23	-1.44751	0.229213	-6.31511	2.69967e-10	9.69573e-09	SEC61B
ENSG00000143702	1683.88	-1.86679	0.295695	-6.31323	2.73274e-10	9.79303e-09	CEP170
ENSG00000051341	106.467	-3.12496	0.495056	-6.31235	2.74838e-10	9.82756e-09	POLQ
ENSG00000120802	681.137	-1.78572	0.283178	-6.30602	2.86309e-10	1.02154e-08	TMPO
ENSG00000109466	389.065	2.36993	0.375893	6.30481	2.88556e-10	1.02732e-08	KLHL2
ENSG00000237807	141.233	-2.57192	0.407965	-6.30428	2.89535e-10	1.02857e-08	RP11-400K9.4
ENSG00000124762	8965.44	1.43026	0.226925	6.3028	2.92318e-10	1.03621e-08	CDKN1A
ENSG00000164109	171.578	-2.69416	0.427838	-6.29715	3.0316e-10	1.07232e-08	MAD2L1
ENSG00000198937	271.288	-2.46732	0.391854	-6.29654	3.04354e-10	1.07422e-08	CCDC167
ENSG00000141404	66.3011	3.78749	0.601756	6.29406	3.09263e-10	1.08921e-08	GNAL
ENSG00000150687	4007.11	-1.30617	0.207554	-6.29314	3.11099e-10	1.09098e-08	PRSS23
ENSG00000164300	617.807	1.75615	0.279051	6.29329	3.10803e-10	1.09098e-08	SERINC5
ENSG00000118193	170.382	-2.60322	0.414268	-6.2839	3.3018e-10	1.15542e-08	KIF14
ENSG00000134690	107.41	-2.9978	0.478721	-6.2621	3.79825e-10	1.32631e-08	CDCA8
ENSG00000256663	54.079	-4.13934	0.661145	-6.26087	3.82848e-10	1.33402e-08	RP11-424C20.2
ENSG00000140948	1114.9	1.54448	0.246964	6.25385	4.00468e-10	1.39246e-08	ZCCHC14
ENSG00000187741	106.892	-2.94462	0.472023	-6.23829	4.42373e-10	1.5349e-08	FANCA
ENSG00000198258	1637.99	-1.53943	0.246928	-6.23434	4.53686e-10	1.57083e-08	UBL5
ENSG00000188818	58.5414	3.94043	0.632301	6.23189	4.60833e-10	1.59221e-08	ZDHHC11
ENSG00000113387	1636.66	-1.60299	0.257441	-6.22661	4.7665e-10	1.64339e-08	SUB1
ENSG00000176890	377.302	-1.83045	0.294228	-6.2212	4.93357e-10	1.69742e-08	TYMS
ENSG00000143127	2635.65	1.4799	0.238162	6.21383	5.17082e-10	1.77532e-08	ITGA10
ENSG00000232119	557.951	-1.75148	0.282041	-6.21002	5.29786e-10	1.81513e-08	MCTS1
ENSG00000111981	51.9083	4.0587	0.653643	6.20936	5.32019e-10	1.81897e-08	ULBP1
ENSG00000181072	31.0791	-4.50483	0.725538	-6.20895	5.33389e-10	1.81986e-08	CHRM2
ENSG00000112406	860.444	1.51676	0.244394	6.20621	5.4276e-10	1.84798e-08	HECA
ENSG00000182004	384.934	-1.98805	0.320423	-6.20446	5.48851e-10	1.86484e-08	SNRPE
ENSG00000130332	740.016	-1.55534	0.250883	-6.19947	5.66537e-10	1.92095e-08	LSM7
ENSG00000144583	80.5983	-3.44835	0.556465	-6.19688	5.75917e-10	1.94872e-08	MARCH4
ENSG00000240694	100.737	-2.82667	0.457413	-6.17968	6.42303e-10	2.16887e-08	PNMA2
ENSG00000157600	525.75	1.70454	0.275971	6.17652	6.55286e-10	2.20815e-08	TMEM164
ENSG00000117114	3077.56	-1.34758	0.218228	-6.17507	6.61332e-10	2.22395e-08	LPHN2
ENSG00000221890	125.137	2.69577	0.437953	6.15537	7.49015e-10	2.51365e-08	NPTXR
ENSG00000168779	465.179	1.71931	0.279526	6.15082	7.7085e-10	2.58164e-08	SHOX2
ENSG00000157557	341.076	2.22527	0.362068	6.146	7.94613e-10	2.65579e-08	ETS2
ENSG00000204634	251.493	2.22946	0.362883	6.14374	8.06018e-10	2.68842e-08	TBC1D8
ENSG00000177700	1761.76	-1.54657	0.251851	-6.14082	8.20949e-10	2.73266e-08	POLR2L
ENSG00000131018	1383.96	-1.46322	0.238313	-6.13993	8.25563e-10	2.74244e-08	SYNE1
ENSG00000070476	440.701	1.77096	0.288564	6.13714	8.40186e-10	2.78537e-08	ZXDC
ENSG00000103363	1891.51	-1.42606	0.232428	-6.13548	8.49009e-10	2.80893e-08	TCEB2
ENSG00000151208	1872.76	1.44267	0.235417	6.12812	8.89224e-10	2.93605e-08	DLG5
ENSG00000100297	206.001	-2.16574	0.353429	-6.1278	8.91022e-10	2.93607e-08	MCM5
ENSG00000177409	557.26	-1.73068	0.282574	-6.12471	9.08469e-10	2.98755e-08	SAMD9L
ENSG00000001084	649.91	1.8986	0.310049	6.12357	9.15014e-10	3.00304e-08	GCLC
ENSG00000125995	654.831	-1.99173	0.325507	-6.11886	9.42491e-10	3.08703e-08	ROMO1
ENSG00000108691	1064.21	-4.27248	0.698627	-6.11554	9.6231e-10	3.13939e-08	CCL2
ENSG00000135451	65.2592	-3.73714	0.611066	-6.11577	9.60916e-10	3.13939e-08	TROAP
ENSG00000141448	184.708	-2.29459	0.376245	-6.09866	1.06962e-09	3.48254e-08	GATA6
ENSG00000109099	2632.85	1.63367	0.267922	6.09756	1.07698e-09	3.49857e-08	PMP22
ENSG00000185697	157.725	-2.50389	0.410657	-6.09729	1.07882e-09	3.49857e-08	MYBL1
ENSG00000150779	726.697	-1.91299	0.314201	-6.08843	1.14025e-09	3.69048e-08	TIMM8B
ENSG00000142534	12985.4	-1.23737	0.203374	-6.08424	1.17045e-09	3.78075e-08	RPS11
ENSG00000159388	378.997	1.90556	0.313282	6.08258	1.18262e-09	3.81256e-08	BTG2
ENSG00000099250	6955.22	-1.24936	0.205732	-6.07279	1.25708e-09	4.0367e-08	NRP1
ENSG00000141441	290.823	2.00188	0.329633	6.07307	1.25484e-09	4.0367e-08	GAREM
ENSG00000136783	266.016	-2.11929	0.34928	-6.06761	1.29832e-09	4.16096e-08	NIPSNAP3A
ENSG00000140264	10098.5	-1.54805	0.255279	-6.06417	1.32637e-09	4.24258e-08	SERF2
ENSG00000101335	3786.73	-1.52284	0.25119	-6.06249	1.34028e-09	4.27872e-08	MYL9
ENSG00000151229	872.149	1.59131	0.262688	6.0578	1.37999e-09	4.39691e-08	SLC2A13
ENSG00000144642	385.718	-2.07702	0.343006	-6.05535	1.4011e-09	4.45549e-08	RBMS3
ENSG00000158158	225.254	2.10207	0.347302	6.05257	1.4255e-09	4.5243e-08	CNNM4
ENSG00000162496	694.87	-2.15892	0.356865	-6.04968	1.45136e-09	4.59746e-08	DHRS3
ENSG00000139278	6682.22	-1.23055	0.203594	-6.04414	1.50209e-09	4.74897e-08	GLIPR1
ENSG00000167601	2562.46	-1.26854	0.209985	-6.04112	1.53046e-09	4.82936e-08	AXL
ENSG00000175600	280.117	-2.35072	0.389405	-6.03669	1.57304e-09	4.95418e-08	SUGCT
ENSG00000168653	1827.9	-1.49904	0.248416	-6.0344	1.59555e-09	5.01543e-08	NDUFS5
ENSG00000154027	402.428	-2.51316	0.416609	-6.03243	1.61516e-09	5.06732e-08	AK5
ENSG00000162244	5080.23	-1.36046	0.225644	-6.02925	1.64727e-09	5.1582e-08	RPL29
ENSG00000136541	225.647	-2.16119	0.358494	-6.02853	1.65462e-09	5.17132e-08	ERMN
ENSG00000152952	7792.31	-1.21376	0.201421	-6.026	1.6807e-09	5.24283e-08	PLOD2
ENSG00000245532	19576.7	1.20796	0.200537	6.02362	1.70563e-09	5.31049e-08	NEAT1
ENSG00000163686	168.172	2.33634	0.388009	6.02136	1.7296e-09	5.37488e-08	ABHD6
ENSG00000188211	298.674	1.93846	0.322743	6.00621	1.89907e-09	5.89035e-08	NCR3LG1
ENSG00000118985	2812.2	1.26528	0.210714	6.00474	1.91642e-09	5.93294e-08	ELL2
ENSG00000120333	270.214	-1.9493	0.324875	-6.00015	1.97139e-09	6.09159e-08	MRPS14
ENSG00000111424	374.498	-1.84076	0.306988	-5.99619	2.02005e-09	6.23021e-08	VDR
ENSG00000039560	2540.57	-1.35084	0.225354	-5.99428	2.04383e-09	6.29168e-08	RAI14
ENSG00000148671	1009.47	-1.96032	0.327106	-5.99292	2.06103e-09	6.33274e-08	ADIRF
ENSG00000065911	1100.94	1.6316	0.272285	5.99226	2.0695e-09	6.34684e-08	MTHFD2
ENSG00000121152	87.0546	-3.11079	0.520358	-5.97817	2.25663e-09	6.90783e-08	NCAPH
ENSG00000110721	389.336	1.79011	0.299498	5.97704	2.27222e-09	6.94255e-08	CHKA
ENSG00000128165	101.571	3.30122	0.55272	5.97269	2.33379e-09	7.1174e-08	ADM2
ENSG00000142676	10235.6	-1.36262	0.228156	-5.97231	2.33923e-09	7.12073e-08	RPL11
ENSG00000182718	10533.9	-1.24105	0.207828	-5.97151	2.3507e-09	7.14237e-08	ANXA2
ENSG00000170801	183.483	2.39165	0.400568	5.97065	2.36306e-09	7.16664e-08	HTRA3
ENSG00000214194	443.672	-1.77992	0.298387	-5.96513	2.4444e-09	7.39961e-08	LINC00998
ENSG00000113739	8941.23	-1.31392	0.220797	-5.95078	2.66876e-09	8.05056e-08	STC2
ENSG00000125089	129.023	2.90569	0.48829	5.95074	2.66926e-09	8.05056e-08	SH3TC1
ENSG00000127922	1692.81	-1.59516	0.268174	-5.94822	2.71082e-09	8.16086e-08	SHFM1
ENSG00000164674	120.824	2.67724	0.450462	5.94333	2.79294e-09	8.39265e-08	SYTL3
ENSG00000229097	781.956	-1.74662	0.293999	-5.94092	2.83429e-09	8.50132e-08	CALM2P2
ENSG00000173546	452.755	1.93702	0.326238	5.93745	2.89486e-09	8.6671e-08	CSPG4
ENSG00000169760	95.7331	-2.93672	0.495342	-5.92867	3.05405e-09	9.12705e-08	NLGN1
ENSG00000144713	6842.19	-1.40885	0.237749	-5.9258	3.10774e-09	9.27058e-08	RPL32
ENSG00000197106	68.3436	3.56538	0.601747	5.92504	3.12224e-09	9.29688e-08	SLC6A17
ENSG00000113578	292.15	-2.04879	0.345866	-5.92365	3.1488e-09	9.35898e-08	FGF1
ENSG00000120833	213.26	2.31253	0.391005	5.91433	3.33223e-09	9.88623e-08	SOCS2
ENSG00000135679	3503	1.31887	0.223196	5.90905	3.44093e-09	1.01903e-07	MDM2
ENSG00000148842	168.938	2.30233	0.390126	5.9015	3.6021e-09	1.06483e-07	CNNM2
ENSG00000133816	4028.68	-1.24557	0.211176	-5.89827	3.67336e-09	1.08394e-07	MICAL2
ENSG00000147894	224.34	2.20325	0.374009	5.89091	3.84068e-09	1.13127e-07	C9orf72
ENSG00000119969	221.207	-2.18512	0.371026	-5.8894	3.876e-09	1.13963e-07	HELLS
ENSG00000162614	835.671	-1.59318	0.270564	-5.88837	3.90024e-09	1.1447e-07	NEXN
ENSG00000122707	975.195	-1.57568	0.267744	-5.88504	3.97965e-09	1.16383e-07	RECK
ENSG00000174371	76.8991	-3.11244	0.528855	-5.88525	3.9746e-09	1.16383e-07	EXO1
ENSG00000185262	452.718	1.7064	0.290023	5.88366	4.01288e-09	1.17146e-07	UBALD2
ENSG00000114796	974.356	1.49468	0.254304	5.87751	4.16488e-09	1.21152e-07	KLHL24
ENSG00000171631	64.8485	-3.32988	0.566525	-5.87772	4.15944e-09	1.21152e-07	P2RY6
ENSG00000232112	405.365	-1.68338	0.286731	-5.87093	4.33369e-09	1.25838e-07	TMA7
ENSG00000164258	750.545	-1.71224	0.291837	-5.86713	4.43415e-09	1.28527e-07	NDUFS4
ENSG00000168389	284.685	2.14633	0.365899	5.8659	4.46702e-09	1.29251e-07	MFSD2A
ENSG00000162630	37.2616	-4.11595	0.701899	-5.86402	4.51803e-09	1.30497e-07	B3GALT2
ENSG00000232346	875.151	-1.49837	0.255581	-5.86261	4.55634e-09	1.31372e-07	SC22CB-1E7.1
ENSG00000168615	8956.59	-1.17936	0.201332	-5.85778	4.691e-09	1.35017e-07	ADAM9
ENSG00000196850	942.814	1.74037	0.297232	5.85528	4.76221e-09	1.36826e-07	PPTC7
ENSG00000185201	1267.42	-1.79521	0.306982	-5.84795	4.97671e-09	1.42738e-07	IFITM2
ENSG00000123349	3736.83	-1.46109	0.249891	-5.84689	5.0084e-09	1.43396e-07	PFDN5
ENSG00000166441	5072.98	-1.22588	0.209688	-5.84621	5.02902e-09	1.43735e-07	RPL27A
ENSG00000002834	3906.39	-1.2824	0.2194	-5.84504	5.06452e-09	1.44498e-07	LASP1
ENSG00000198242	2668.33	-1.3302	0.227593	-5.84462	5.07718e-09	1.44607e-07	RPL23A
ENSG00000224550	1162.65	-1.66675	0.28527	-5.84273	5.13529e-09	1.46008e-07	RP11-270C12.3
ENSG00000197321	2041.31	-1.36781	0.234167	-5.84116	5.18391e-09	1.47135e-07	SVIL
ENSG00000163430	22791.9	-1.1456	0.196175	-5.83969	5.22982e-09	1.48181e-07	FSTL1
ENSG00000250321	861.681	-1.46977	0.251739	-5.83848	5.26801e-09	1.49005e-07	RP11-478C6.4
ENSG00000170522	704.078	-1.80051	0.308441	-5.83743	5.30109e-09	1.49683e-07	ELOVL6
ENSG00000128510	158.148	-2.7145	0.465348	-5.83326	5.43546e-09	1.53213e-07	CPA4
ENSG00000142798	6263.31	-1.5941	0.273295	-5.83291	5.44705e-09	1.53275e-07	HSPG2
ENSG00000059573	1215.44	-1.33131	0.228264	-5.83231	5.46667e-09	1.53564e-07	ALDH18A1
ENSG00000125538	29.1687	-4.20181	0.72053	-5.83156	5.49103e-09	1.53984e-07	IL1B
ENSG00000154447	682.087	-1.66173	0.285008	-5.83045	5.52791e-09	1.54753e-07	SH3RF1
ENSG00000177663	409.337	1.81258	0.310899	5.83013	5.53845e-09	1.54784e-07	IL17RA
ENSG00000171150	1312.9	-1.59074	0.272912	-5.82875	5.58441e-09	1.55802e-07	SOCS5
ENSG00000205155	606.601	-1.55778	0.267481	-5.82388	5.74958e-09	1.60137e-07	PSENEN
ENSG00000176208	64.8687	-3.51472	0.60382	-5.8208	5.8565e-09	1.62562e-07	ATAD5
ENSG00000261609	365.053	1.78776	0.307133	5.82081	5.85636e-09	1.62562e-07	GAN
ENSG00000120913	436.628	-2.15525	0.370287	-5.82048	5.86785e-09	1.62602e-07	PDLIM2
ENSG00000115128	1032.15	-1.43895	0.247244	-5.81994	5.88683e-09	1.62852e-07	SF3B14
ENSG00000130164	2420.89	1.36707	0.235018	5.81686	5.9964e-09	1.65604e-07	LDLR
ENSG00000165757	889.092	-1.42156	0.244573	-5.81243	6.15725e-09	1.6976e-07	KIAA1462
ENSG00000213939	1442.76	-1.38867	0.239062	-5.80882	6.29131e-09	1.73164e-07	RP11-314A20.1
ENSG00000166106	171.046	-2.42795	0.41802	-5.80822	6.31399e-09	1.73497e-07	ADAMTS15
ENSG00000139318	832.13	-1.92545	0.331858	-5.80203	6.55162e-09	1.79725e-07	DUSP6
ENSG00000118680	3199.62	-1.38958	0.239532	-5.80121	6.58377e-09	1.80305e-07	MYL12B
ENSG00000182585	203.2	-2.41309	0.416365	-5.79561	6.80731e-09	1.86116e-07	EPGN
ENSG00000166803	217.649	-2.57955	0.445499	-5.79024	7.02838e-09	1.9184e-07	KIAA0101
ENSG00000088448	1025.93	1.41022	0.243673	5.78736	7.1503e-09	1.94519e-07	ANKRD10
ENSG00000104884	624.097	-1.66669	0.287983	-5.78747	7.14542e-09	1.94519e-07	ERCC2
ENSG00000143924	819.433	-1.52862	0.264186	-5.78615	7.20199e-09	1.956e-07	EML4
ENSG00000260196	126.035	2.46359	0.426128	5.78133	7.4112e-09	2.00949e-07	RP1-239B22.5
ENSG00000100387	575.392	-1.76826	0.305899	-5.78055	7.44576e-09	2.01552e-07	RBX1
ENSG00000139174	352.706	-2.10072	0.363731	-5.77548	7.67354e-09	2.07376e-07	PRICKLE1
ENSG00000243964	1121.9	-1.39978	0.242619	-5.76945	7.95318e-09	2.14579e-07	RP11-16F15.1
ENSG00000033327	356.245	1.93746	0.335848	5.76886	7.98092e-09	2.14973e-07	GAB2
ENSG00000079841	70.4935	-3.61987	0.627899	-5.76505	8.16318e-09	2.19521e-07	RIMS1
ENSG00000167291	1838.3	1.56235	0.271217	5.76054	8.38476e-09	2.2511e-07	TBC1D16
ENSG00000179271	850.788	-1.62515	0.282354	-5.75572	8.62725e-09	2.31241e-07	GADD45GIP1
ENSG00000167283	1770.18	-1.49714	0.260452	-5.74823	9.01844e-09	2.41332e-07	ATP5L
ENSG00000175727	1410.1	1.38892	0.241665	5.74729	9.0685e-09	2.42275e-07	MLXIP
ENSG00000090266	1579.19	-1.52624	0.265662	-5.74507	9.18843e-09	2.4508e-07	NDUFB2
ENSG00000179562	523.036	1.68815	0.293892	5.74411	9.24043e-09	2.46066e-07	GCC1
ENSG00000197956	10041.6	-1.31858	0.229712	-5.74014	9.45959e-09	2.51493e-07	S100A6
ENSG00000131469	10255.7	-1.32433	0.230915	-5.73514	9.74292e-09	2.58606e-07	RPL27
ENSG00000188042	3381.21	1.39609	0.243548	5.73232	9.90687e-09	2.62532e-07	ARL4C
ENSG00000196683	2510.5	-1.58948	0.27762	-5.7254	1.03192e-08	2.73016e-07	TOMM7
ENSG00000174547	324.892	-2.00944	0.351066	-5.72383	1.04149e-08	2.75105e-07	MRPL11
ENSG00000167553	2118.33	-1.45992	0.255363	-5.71703	1.084e-08	2.85872e-07	TUBA1C
ENSG00000103855	3628.71	1.51957	0.265839	5.71611	1.08988e-08	2.86962e-07	CD276
ENSG00000221818	162.018	-2.315	0.405174	-5.71358	1.10623e-08	2.90798e-07	EBF2
ENSG00000164587	16449.6	-1.301	0.227753	-5.71232	1.11445e-08	2.92489e-07	RPS14
ENSG00000189043	1855.71	-1.56464	0.273989	-5.71061	1.12572e-08	2.94974e-07	NDUFA4
ENSG00000138175	674.988	-1.50012	0.263403	-5.69515	1.23262e-08	3.22469e-07	ARL3
ENSG00000169926	1835.09	1.23799	0.217634	5.6884	1.28233e-08	3.3494e-07	KLF13
ENSG00000243147	645.739	-1.71019	0.300766	-5.68611	1.29964e-08	3.3892e-07	MRPL33
ENSG00000115350	407.199	-1.64241	0.288915	-5.68475	1.31008e-08	3.41099e-07	POLE4
ENSG00000135862	28090.8	-1.14716	0.20192	-5.68125	1.33712e-08	3.47587e-07	LAMC1
ENSG00000179820	2818.1	-1.22683	0.216447	-5.66802	1.44457e-08	3.74925e-07	MYADM
ENSG00000140836	1679.6	1.30823	0.230938	5.66484	1.47163e-08	3.81343e-07	ZFHX3
ENSG00000146677	2001.52	-1.31396	0.232569	-5.64974	1.60686e-08	4.15073e-07	AC004453.8
ENSG00000176014	1907.42	-1.26517	0.223927	-5.64994	1.60507e-08	4.15073e-07	TUBB6
ENSG00000153071	1857.41	-1.31272	0.232428	-5.64784	1.62472e-08	4.19023e-07	DAB2
ENSG00000011347	197.985	2.2866	0.4049	5.64732	1.62969e-08	4.19646e-07	SYT7
ENSG00000168398	287.277	-1.85148	0.327897	-5.64653	1.63719e-08	4.20914e-07	BDKRB2
ENSG00000119681	15204.5	-1.31712	0.233324	-5.64504	1.6514e-08	4.23902e-07	LTBP2
ENSG00000196730	226.028	-2.69345	0.478095	-5.63372	1.76359e-08	4.51993e-07	DAPK1
ENSG00000147459	2213.8	-1.22648	0.217805	-5.63111	1.79057e-08	4.58189e-07	DOCK5
ENSG00000122863	1781.66	1.34694	0.239258	5.62964	1.80584e-08	4.61377e-07	CHST3
ENSG00000172349	105.594	2.67683	0.475546	5.62897	1.81293e-08	4.62467e-07	IL16
ENSG00000116288	2859.9	-1.20037	0.213436	-5.624	1.86584e-08	4.75224e-07	PARK7
ENSG00000104687	1579.12	1.41431	0.251501	5.62349	1.87132e-08	4.7588e-07	GSR
ENSG00000107742	27.7977	4.13557	0.735602	5.62202	1.88733e-08	4.79206e-07	SPOCK2
ENSG00000142178	773.745	1.62897	0.289878	5.61949	1.91525e-08	4.85542e-07	SIK1
ENSG00000146674	44623	-1.16015	0.206554	-5.61667	1.94673e-08	4.9276e-07	IGFBP3
ENSG00000183091	33.2475	3.96477	0.706055	5.61538	1.96136e-08	4.95696e-07	NEB
ENSG00000163170	216.775	-2.02121	0.360003	-5.61443	1.97212e-08	4.9756e-07	BOLA3
ENSG00000198919	194.982	-2.19882	0.391654	-5.61419	1.9748e-08	4.9756e-07	DZIP3
ENSG00000134324	1150.59	1.2948	0.230691	5.61271	1.99187e-08	5.01087e-07	LPIN1
ENSG00000152818	1507.56	-1.3741	0.244922	-5.61036	2.01903e-08	5.07143e-07	UTRN
ENSG00000198542	5807.84	-1.13335	0.202034	-5.60972	2.02656e-08	5.08253e-07	ITGBL1
ENSG00000116815	176.04	2.27857	0.406231	5.60906	2.03425e-08	5.09402e-07	CD58
ENSG00000108826	573.487	-1.53209	0.273167	-5.60861	2.03956e-08	5.09952e-07	MRPL27
ENSG00000103404	304.279	2.05208	0.366105	5.60517	2.08051e-08	5.19397e-07	USP31
ENSG00000079215	553.983	-1.6839	0.300469	-5.60423	2.09179e-08	5.2142e-07	SLC1A3
ENSG00000146278	813.621	1.43997	0.257063	5.60163	2.12343e-08	5.28502e-07	PNRC1
ENSG00000232888	1977.18	-1.26694	0.226369	-5.5968	2.18347e-08	5.42621e-07	RPS11P5
ENSG00000161381	30.0664	4.03121	0.721291	5.58889	2.28526e-08	5.67057e-07	PLXDC1
ENSG00000132432	2258.45	-1.62692	0.291168	-5.58757	2.30274e-08	5.69666e-07	SEC61G
ENSG00000175426	172.083	2.57171	0.460247	5.58768	2.30126e-08	5.69666e-07	PCSK1
ENSG00000184408	126.811	-2.6389	0.47235	-5.58675	2.31361e-08	5.71449e-07	KCND2
ENSG00000203778	296.061	-1.94929	0.348929	-5.5865	2.31692e-08	5.71449e-07	FAM229B
ENSG00000227615	6011.17	-1.31739	0.235889	-5.58476	2.34017e-08	5.76316e-07	RP11-864N7.2
ENSG00000188985	84.5161	-2.71674	0.486543	-5.58378	2.35351e-08	5.78731e-07	DHFRP1
ENSG00000106299	1166.38	1.31599	0.235896	5.57869	2.42333e-08	5.94115e-07	WASL
ENSG00000123213	566.31	-1.50695	0.270119	-5.57885	2.42116e-08	5.94115e-07	NLN
ENSG00000117152	1653.81	-3.76695	0.675375	-5.57756	2.4391e-08	5.95308e-07	RGS4
ENSG00000181381	326.015	-1.74586	0.313014	-5.57758	2.43889e-08	5.95308e-07	DDX60L
ENSG00000183943	197.962	2.01183	0.360691	5.57771	2.437e-08	5.95308e-07	PRKX
ENSG00000205336	424.822	2.14862	0.385876	5.56815	2.57454e-08	6.27428e-07	GPR56
ENSG00000106268	234.219	-2.09379	0.376138	-5.56656	2.5981e-08	6.32231e-07	NUDT1
ENSG00000120889	3198.3	1.24769	0.224184	5.56548	2.61433e-08	6.35236e-07	TNFRSF10B
ENSG00000006704	524.737	1.65248	0.297295	5.55839	2.72274e-08	6.60598e-07	GTF2IRD1
ENSG00000152268	88.596	3.2207	0.57977	5.55514	2.77389e-08	6.72012e-07	SPON1
ENSG00000157827	1278.22	1.46759	0.264264	5.55349	2.80021e-08	6.77387e-07	FMNL2
ENSG00000143067	600.067	1.74024	0.313429	5.55227	2.8198e-08	6.81118e-07	ZNF697
ENSG00000004478	852.352	1.61614	0.291283	5.54835	2.88372e-08	6.95533e-07	FKBP4
ENSG00000127540	1258.88	-1.4029	0.252983	-5.54544	2.93217e-08	7.06178e-07	UQCR11
ENSG00000155324	600.95	-1.61699	0.291916	-5.53922	3.0383e-08	7.30663e-07	GRAMD3
ENSG00000123009	1235.06	-1.34073	0.242105	-5.53778	3.06324e-08	7.35581e-07	NME2P1
ENSG00000144445	255.939	1.86459	0.337023	5.53254	3.15619e-08	7.56793e-07	KANSL1L
ENSG00000115318	816.738	-1.49556	0.270336	-5.5322	3.16235e-08	7.57162e-07	LOXL3
ENSG00000183421	191.951	-2.38911	0.432009	-5.53024	3.19788e-08	7.64549e-07	RIPK4
ENSG00000129038	1166.5	-1.79917	0.325515	-5.52715	3.25478e-08	7.7702e-07	LOXL1
ENSG00000133026	1023.32	-1.46426	0.265603	-5.51297	3.52836e-08	8.41107e-07	MYH10
ENSG00000150401	342.706	1.7134	0.31082	5.51252	3.5374e-08	8.42035e-07	DCUN1D2
ENSG00000103249	1370.11	1.62685	0.295174	5.5115	3.55781e-08	8.45665e-07	CLCN7
ENSG00000165264	776.227	-1.43846	0.261151	-5.50816	3.62604e-08	8.60633e-07	NDUFB6
ENSG00000141458	1903.18	1.19496	0.217077	5.50477	3.69646e-08	8.76076e-07	NPC1
ENSG00000227502	89.5378	-2.72589	0.495327	-5.5032	3.72952e-08	8.82636e-07	RP1-249H1.4
ENSG00000129562	2915.94	-1.25872	0.228816	-5.50102	3.77594e-08	8.92331e-07	DAD1
ENSG00000120158	276.376	1.82006	0.331114	5.49677	3.86813e-08	9.12801e-07	RCL1
ENSG00000125845	1018.76	3.81783	0.694691	5.49572	3.89123e-08	9.16931e-07	BMP2
ENSG00000092621	920.117	1.41368	0.257296	5.49435	3.92143e-08	9.22719e-07	PHGDH
ENSG00000123700	115.144	-2.37704	0.432868	-5.49138	3.98813e-08	9.37067e-07	KCNJ2
ENSG00000129195	73.9998	-2.97589	0.54198	-5.49077	4.00175e-08	9.38922e-07	FAM64A
ENSG00000186847	144.065	-2.31882	0.42272	-5.48547	4.12382e-08	9.66177e-07	KRT14
ENSG00000172586	456.742	-1.5319	0.279427	-5.4823	4.19834e-08	9.82232e-07	CHCHD1
ENSG00000183405	2276.56	-1.32298	0.24138	-5.48089	4.23194e-08	9.8868e-07	RPS7P1
ENSG00000120738	1300.52	-1.56655	0.285892	-5.47951	4.26517e-08	9.95025e-07	EGR1
ENSG00000167716	671.423	1.699	0.310095	5.47897	4.27813e-08	9.96628e-07	WDR81
ENSG00000115355	1573.59	-1.35108	0.246659	-5.47752	4.31337e-08	1.00341e-06	CCDC88A
ENSG00000198774	40.5602	-3.58696	0.655454	-5.47249	4.43761e-08	1.03085e-06	RASSF9
ENSG00000052795	635.337	1.40897	0.257501	5.47172	4.45683e-08	1.03262e-06	FNIP2
ENSG00000233954	1239.84	-1.45382	0.265699	-5.47168	4.45786e-08	1.03262e-06	RP11-169K16.7
ENSG00000196924	18635.6	-1.15716	0.211527	-5.4705	4.48773e-08	1.03807e-06	FLNA
ENSG00000127184	2489.95	-1.51294	0.27714	-5.45914	4.78434e-08	1.10512e-06	COX7C
ENSG00000236801	1812.02	-1.3319	0.244003	-5.45852	4.80112e-08	1.10743e-06	RPL24P8
ENSG00000149798	394.032	-1.56917	0.288272	-5.44336	5.22838e-08	1.20429e-06	CDC42EP2
ENSG00000184347	371.503	-1.82866	0.335992	-5.44257	5.25184e-08	1.208e-06	SLIT3
ENSG00000100647	1096.77	1.31537	0.241797	5.43998	5.32864e-08	1.22394e-06	KIAA0247
ENSG00000131153	76.7075	-2.76782	0.508975	-5.43802	5.38751e-08	1.23573e-06	GINS2
ENSG00000106028	1165.92	-1.38015	0.253843	-5.43702	5.41798e-08	1.24098e-06	SSBP1
ENSG00000244242	1358.76	1.86192	0.342494	5.43637	5.4378e-08	1.24378e-06	IFITM10
ENSG00000182518	115.323	-2.5313	0.465783	-5.43451	5.49476e-08	1.25506e-06	FAM104B
ENSG00000108551	2607.31	3.13689	0.577856	5.42849	5.68315e-08	1.29628e-06	RASD1
ENSG00000138771	82.6556	-2.73345	0.503636	-5.42744	5.71686e-08	1.30216e-06	SHROOM3
ENSG00000133794	309.078	2.07233	0.382963	5.41129	6.2571e-08	1.42323e-06	ARNTL
ENSG00000224631	1631.06	-1.31488	0.243078	-5.40928	6.32773e-08	1.4373e-06	RP11-51O6.1
ENSG00000069275	3535.51	-1.23252	0.228003	-5.40572	6.45477e-08	1.46412e-06	NUCKS1
ENSG00000064199	118.777	-2.48308	0.459386	-5.40523	6.47269e-08	1.46413e-06	SPA17
ENSG00000133110	30855.6	-1.10189	0.203851	-5.40537	6.4674e-08	1.46413e-06	POSTN
ENSG00000115902	469.286	1.87861	0.347706	5.40286	6.55855e-08	1.48151e-06	SLC1A4
ENSG00000080839	161.584	-2.07734	0.384857	-5.39769	6.75041e-08	1.52275e-06	RBL1
ENSG00000130176	50.8769	-3.12246	0.578697	-5.39568	6.8264e-08	1.53777e-06	CNN1
ENSG00000156482	9104.28	-1.31765	0.244275	-5.39411	6.88639e-08	1.54703e-06	RPL30
ENSG00000214357	42.0467	-3.58822	0.665192	-5.39426	6.88059e-08	1.54703e-06	NEURL1B
ENSG00000154723	1159.09	-1.39879	0.259422	-5.39196	6.96927e-08	1.5635e-06	ATP5J
ENSG00000107262	484.243	1.55232	0.287964	5.39066	7.01987e-08	1.5727e-06	BAG1
ENSG00000149806	2830.55	-1.22671	0.227594	-5.38989	7.04989e-08	1.57727e-06	FAU
ENSG00000008988	5458.1	-1.22931	0.228405	-5.38215	7.36002e-08	1.64441e-06	RPS20
ENSG00000149090	1400.14	-1.61301	0.299772	-5.38079	7.41579e-08	1.65461e-06	PAMR1
ENSG00000100292	3553.62	1.41263	0.262626	5.37887	7.49529e-08	1.67007e-06	HMOX1
ENSG00000095209	374.763	1.57566	0.293367	5.37094	7.83251e-08	1.74284e-06	TMEM38B
ENSG00000004660	464.064	1.63796	0.305103	5.36854	7.93749e-08	1.76166e-06	CAMKK1
ENSG00000070669	581.185	1.7875	0.332959	5.36852	7.93862e-08	1.76166e-06	ASNS
ENSG00000095397	148.733	2.74083	0.510616	5.36769	7.97512e-08	1.76453e-06	DFNB31
ENSG00000119280	671.159	-1.86443	0.347349	-5.36759	7.97977e-08	1.76453e-06	C1orf198
ENSG00000242759	43.1482	-3.31353	0.617332	-5.36749	7.98386e-08	1.76453e-06	LINC00882
ENSG00000161642	179.64	2.54374	0.473946	5.36715	7.999e-08	1.76549e-06	ZNF385A
ENSG00000185641	1926.82	-1.34849	0.251373	-5.36451	8.11711e-08	1.78915e-06	CTD-2287O16.1
ENSG00000180211	5006.37	-1.31772	0.245721	-5.36269	8.19929e-08	1.80484e-06	RP1-278E11.3
ENSG00000125691	6434.18	-1.31572	0.245549	-5.35829	8.40142e-08	1.84685e-06	RPL23
ENSG00000155158	397.011	1.62539	0.303749	5.35111	8.74155e-08	1.91904e-06	TTC39B
ENSG00000117410	1306.04	1.2159	0.227489	5.34485	9.04904e-08	1.98388e-06	ATP6V0B
ENSG00000161638	16030.8	1.25495	0.234974	5.34081	9.25303e-08	2.0259e-06	ITGA5
ENSG00000136824	573.345	-1.62155	0.303869	-5.33635	9.48382e-08	2.07365e-06	SMC2
ENSG00000150347	3111.56	1.35592	0.254211	5.33385	9.61529e-08	2.0996e-06	ARID5B
ENSG00000101447	124.387	-2.26052	0.424238	-5.32844	9.9061e-08	2.16022e-06	FAM83D
ENSG00000147872	2451.16	1.26132	0.237331	5.31459	1.06899e-07	2.32761e-06	PLIN2
ENSG00000182117	1465.45	-1.20756	0.227225	-5.31438	1.07021e-07	2.32761e-06	NOP10
ENSG00000161091	868.145	1.39617	0.262909	5.31047	1.09341e-07	2.3749e-06	MFSD12
ENSG00000110700	3485.33	-1.30146	0.245093	-5.31007	1.09582e-07	2.377e-06	RPS13
ENSG00000183723	759.887	1.38753	0.261398	5.3081	1.10775e-07	2.39968e-06	CMTM4
ENSG00000106415	292.118	1.71854	0.32383	5.30692	1.11495e-07	2.41208e-06	GLCCI1
ENSG00000088826	2052.64	3.01762	0.568811	5.30515	1.12583e-07	2.43242e-06	SMOX
ENSG00000006062	142.017	-2.22168	0.418922	-5.30332	1.13714e-07	2.45361e-06	MAP3K14
ENSG00000235297	744.25	-1.31358	0.24822	-5.29199	1.20992e-07	2.60722e-06	FAUP1
ENSG00000168291	892.196	-1.32987	0.251346	-5.29097	1.2167e-07	2.61839e-06	PDHB
ENSG00000227008	2332.47	-1.31428	0.248498	-5.28891	1.23051e-07	2.64462e-06	RP3-417G15.1
ENSG00000185088	4875.36	-1.32793	0.25126	-5.28506	1.2566e-07	2.69717e-06	RPS27L
ENSG00000172172	369.955	-1.66696	0.315465	-5.28414	1.26298e-07	2.7073e-06	MRPL13
ENSG00000187800	463.707	-1.70354	0.322669	-5.27953	1.29517e-07	2.77269e-06	PEAR1
ENSG00000112972	1731.9	1.47486	0.279486	5.27704	1.31289e-07	2.80695e-06	HMGCS1
ENSG00000204262	12605.7	-1.06233	0.201473	-5.27283	1.34337e-07	2.86837e-06	COL5A2
ENSG00000213903	173.504	2.05099	0.389126	5.27077	1.35855e-07	2.897e-06	LTB4R
ENSG00000228203	31.7582	3.74212	0.710018	5.27046	1.36084e-07	2.89812e-06	RNF144A-AS1
ENSG00000126432	2562.58	-1.26136	0.239467	-5.26736	1.384e-07	2.93978e-06	PRDX5
ENSG00000163923	92.1491	-2.71347	0.515147	-5.26737	1.3839e-07	2.93978e-06	RPL39L
ENSG00000168566	488.732	1.44397	0.274219	5.26575	1.39621e-07	2.96189e-06	SNRNP48
ENSG00000138061	10173.4	-1.07217	0.203654	-5.26467	1.40445e-07	2.9755e-06	CYP1B1
ENSG00000147174	138.106	2.36757	0.449736	5.26436	1.40676e-07	2.97655e-06	ACRC
ENSG00000143797	914.692	1.34108	0.254869	5.26183	1.42628e-07	3.00346e-06	MBOAT2
ENSG00000148344	393.804	1.80675	0.343333	5.26237	1.42212e-07	3.00346e-06	PTGES
ENSG00000151725	125.341	-2.39829	0.455761	-5.26217	1.42368e-07	3.00346e-06	CENPU
ENSG00000177169	1071.1	1.70868	0.324736	5.26176	1.42682e-07	3.00346e-06	ULK1
ENSG00000185070	1606.55	1.41924	0.270029	5.25589	1.47311e-07	3.09694e-06	FLRT2
ENSG00000106853	1217.01	1.28594	0.244759	5.25391	1.48903e-07	3.12638e-06	PTGR1
ENSG00000198408	4428.73	1.06855	0.203415	5.25308	1.49579e-07	3.13656e-06	MGEA5
ENSG00000180801	591.458	-1.48325	0.282713	-5.2465	1.55013e-07	3.24636e-06	ARSJ
ENSG00000169567	2261.7	-1.21344	0.231452	-5.24272	1.5823e-07	3.30949e-06	HINT1
ENSG00000167522	3073.22	1.16215	0.221822	5.23911	1.61357e-07	3.3706e-06	ANKRD11
ENSG00000171848	451.771	-3.55196	0.678259	-5.23689	1.63307e-07	3.40698e-06	RRM2
ENSG00000161970	3696.63	-1.29393	0.247247	-5.23334	1.66478e-07	3.46872e-06	RPL26
ENSG00000155850	1109.04	1.36706	0.261331	5.23115	1.68461e-07	3.50557e-06	SLC26A2
ENSG00000255717	652.202	1.41978	0.271476	5.22986	1.69637e-07	3.52556e-06	SNHG1
ENSG00000115525	644.392	1.44529	0.276385	5.22927	1.7018e-07	3.53236e-06	ST3GAL5
ENSG00000184445	255.203	-1.82034	0.348197	-5.22792	1.71429e-07	3.5538e-06	KNTC1
ENSG00000123080	125.627	-2.24674	0.429901	-5.22619	1.73037e-07	3.57914e-06	CDKN2C
ENSG00000126267	2119.83	-1.24673	0.238557	-5.22614	1.73089e-07	3.57914e-06	COX6B1
ENSG00000163808	62.9935	-3.02337	0.579034	-5.2214	1.77575e-07	3.66726e-06	KIF15
ENSG00000225573	657.085	-1.42611	0.273154	-5.22089	1.78063e-07	3.67272e-06	RPL35P5
ENSG00000143947	3299.48	-1.38142	0.26479	-5.21704	1.81807e-07	3.74522e-06	RPS27A
ENSG00000146425	1445.16	-1.29623	0.248482	-5.21661	1.82225e-07	3.74912e-06	DYNLT1
ENSG00000198900	2845.69	1.3378	0.256535	5.21487	1.83942e-07	3.77969e-06	TOP1
ENSG00000183722	1271.96	-1.26883	0.243359	-5.21381	1.84998e-07	3.79663e-06	LHFP
ENSG00000140526	6394.59	1.15675	0.221882	5.21337	1.85438e-07	3.8009e-06	ABHD2
ENSG00000111665	81.2588	-2.55727	0.490879	-5.20957	1.89278e-07	3.87476e-06	CDCA3
ENSG00000102893	862.952	-1.27248	0.244472	-5.20501	1.93991e-07	3.96627e-06	PHKB
ENSG00000138074	378.732	1.56782	0.301242	5.20453	1.94485e-07	3.97141e-06	SLC5A6
ENSG00000156802	427.939	-1.62632	0.312634	-5.202	1.97156e-07	4.02096e-06	ATAD2
ENSG00000137168	216.547	-2.02016	0.388534	-5.19944	1.99893e-07	4.0717e-06	PPIL1
ENSG00000130396	719.391	1.31549	0.253125	5.197	2.02526e-07	4.12022e-06	MLLT4
ENSG00000068024	542.584	1.70599	0.328296	5.19651	2.03068e-07	4.12611e-06	HDAC4
ENSG00000167325	1077.78	-1.48639	0.286092	-5.19549	2.04181e-07	4.14358e-06	RRM1
ENSG00000141034	382.171	1.51914	0.292426	5.19496	2.04763e-07	4.15025e-06	GID4
ENSG00000218208	890.44	-1.52923	0.294443	-5.19366	2.06204e-07	4.17429e-06	RP11-367G18.2
ENSG00000138092	190.627	-1.8803	0.362085	-5.19299	2.06943e-07	4.18408e-06	CENPO
ENSG00000154928	131.61	2.21092	0.425826	5.19207	2.07973e-07	4.19973e-06	EPHB1
ENSG00000109846	960.91	1.51354	0.291762	5.18759	2.13033e-07	4.2966e-06	CRYAB
ENSG00000172428	672.96	-1.35138	0.260819	-5.1813	2.20347e-07	4.43865e-06	MYEOV2
ENSG00000111775	653.642	-1.39413	0.269173	-5.17932	2.22701e-07	4.48056e-06	COX6A1
ENSG00000171421	510.851	-1.50758	0.291125	-5.17845	2.23735e-07	4.49034e-06	MRPL36
ENSG00000183087	6554.09	-1.53746	0.296887	-5.1786	2.23556e-07	4.49034e-06	GAS6
ENSG00000182899	7467.04	-1.25597	0.242555	-5.17807	2.24189e-07	4.49393e-06	RPL35A
ENSG00000110697	438.886	1.67176	0.323156	5.17323	2.30076e-07	4.6063e-06	PITPNM1
ENSG00000102189	1039.54	-1.50523	0.291144	-5.17007	2.34012e-07	4.67831e-06	EEA1
ENSG00000112186	175.276	-2.33463	0.451583	-5.16988	2.34244e-07	4.67831e-06	CAP2
ENSG00000143341	1517.74	-1.39858	0.270754	-5.16549	2.39807e-07	4.78358e-06	HMCN1
ENSG00000173660	1430.14	-1.25657	0.243828	-5.1535	2.55667e-07	5.09375e-06	UQCRH
ENSG00000102996	138.453	2.3606	0.458213	5.15176	2.5806e-07	5.13426e-06	MMP15
ENSG00000240065	324.954	-1.74641	0.339006	-5.15156	2.58328e-07	5.13426e-06	PSMB9
ENSG00000198642	795.086	-1.29049	0.250701	-5.14754	2.63921e-07	5.23907e-06	KLHL9
ENSG00000133639	1508.12	1.1731	0.228022	5.14469	2.67965e-07	5.3129e-06	BTG1
ENSG00000167711	41.798	3.41163	0.663413	5.14255	2.7103e-07	5.36717e-06	SERPINF2
ENSG00000196781	237.693	1.96604	0.382689	5.13744	2.78502e-07	5.50849e-06	TLE1
ENSG00000204397	55.8204	-3.19095	0.621308	-5.13586	2.80854e-07	5.54831e-06	CARD16
ENSG00000153208	31.1719	3.66071	0.713116	5.1334	2.84556e-07	5.61467e-06	MERTK
ENSG00000116761	185.384	2.25525	0.439373	5.13287	2.85354e-07	5.62364e-06	CTH
ENSG00000092068	664.422	3.18846	0.621478	5.13045	2.89048e-07	5.6896e-06	SLC7A8
ENSG00000171951	123.662	2.5786	0.503033	5.1261	2.9581e-07	5.81571e-06	SCG2
ENSG00000196227	353.21	1.57039	0.306691	5.12044	3.04826e-07	5.98576e-06	FAM217B
ENSG00000154262	229.54	-1.78769	0.349308	-5.11781	3.09102e-07	6.06247e-06	ABCA6
ENSG00000168917	292.994	1.77088	0.346102	5.11664	3.1102e-07	6.09279e-06	SLC35G2
ENSG00000006652	1082.12	1.27503	0.249278	5.11489	3.13921e-07	6.14227e-06	IFRD1
ENSG00000223949	47.7731	3.23769	0.633198	5.11323	3.16691e-07	6.18908e-06	RP11-24J23.2
ENSG00000215447	229.258	1.73519	0.339643	5.10886	3.24106e-07	6.32645e-06	BX322557.10
ENSG00000134250	11504	1.00092	0.195929	5.10858	3.24596e-07	6.32846e-06	NOTCH2
ENSG00000165338	510.036	1.50276	0.294318	5.1059	3.29229e-07	6.41116e-06	HECTD2
ENSG00000171858	2721.99	-1.39048	0.27235	-5.10548	3.29956e-07	6.41769e-06	RPS21
ENSG00000187145	1393.42	-1.26435	0.247789	-5.10253	3.35145e-07	6.51087e-06	MRPS21
ENSG00000133107	161.311	-2.1001	0.411689	-5.10117	3.37556e-07	6.54994e-06	TRPC4
ENSG00000221968	914.028	1.44383	0.283121	5.09969	3.40204e-07	6.59351e-06	FADS3
ENSG00000138347	180.189	-2.21256	0.434172	-5.09605	3.46817e-07	6.70698e-06	MYPN
ENSG00000239305	687.348	1.406	0.275902	5.09602	3.46877e-07	6.70698e-06	RNF103
ENSG00000112695	2775.83	-1.46281	0.287293	-5.09168	3.5491e-07	6.85419e-06	COX7A2
ENSG00000133083	274.264	-1.67165	0.328393	-5.0904	3.57301e-07	6.88413e-06	DCLK1
ENSG00000218426	1635.59	-1.23839	0.243278	-5.09043	3.57251e-07	6.88413e-06	RP11-475C16.1
ENSG00000112308	4022.89	1.14408	0.225024	5.08425	3.69075e-07	7.0943e-06	C6orf62
ENSG00000174917	477.646	-1.5684	0.30848	-5.08429	3.69008e-07	7.0943e-06	C19orf70
ENSG00000116183	25.3069	3.72812	0.733387	5.08343	3.70684e-07	7.11687e-06	PAPPA2
ENSG00000137267	206.725	-1.78267	0.350779	-5.08202	3.73441e-07	7.1614e-06	TUBB2A
ENSG00000239332	88.42	-2.46713	0.485869	-5.07777	3.81886e-07	7.3148e-06	LINC01119
ENSG00000065328	83.1669	-2.85196	0.561805	-5.07643	3.84591e-07	7.358e-06	MCM10
ENSG00000110675	23.2588	3.79313	0.747294	5.07582	3.85821e-07	7.37292e-06	ELMOD1
ENSG00000184677	782.753	1.27041	0.250391	5.0737	3.90154e-07	7.44703e-06	ZBTB40
ENSG00000214176	314.003	1.5939	0.314312	5.07109	3.95544e-07	7.54113e-06	PLEKHM1P
ENSG00000136235	3274.91	1.16731	0.230422	5.06599	4.06282e-07	7.73589e-06	GPNMB
ENSG00000142871	3474.33	-2.66201	0.525509	-5.06557	4.07177e-07	7.73589e-06	CYR61
ENSG00000197756	17476.6	-1.32022	0.260619	-5.06573	4.06845e-07	7.73589e-06	RPL37A
ENSG00000255103	196.557	-2.38432	0.470943	-5.06286	4.13011e-07	7.83764e-06	KIAA0754
ENSG00000163535	250.682	-1.82724	0.361081	-5.06047	4.18217e-07	7.92724e-06	SGOL2
ENSG00000136603	2829.59	1.11363	0.220226	5.05674	4.2649e-07	8.07472e-06	SKIL
ENSG00000180964	1049.48	-1.21232	0.239764	-5.05629	4.27499e-07	8.08447e-06	TCEAL8
ENSG00000052126	880.403	1.2301	0.243311	5.05566	4.28897e-07	8.10155e-06	PLEKHA5
ENSG00000111696	558.864	1.39994	0.276947	5.05489	4.30649e-07	8.12528e-06	NT5DC3
ENSG00000136379	286.41	1.91833	0.379668	5.05264	4.35752e-07	8.21209e-06	ABHD17C
ENSG00000154175	4342.51	-1.04045	0.20594	-5.05223	4.36684e-07	8.2202e-06	ABI3BP
ENSG00000147400	831.366	-1.3023	0.257809	-5.05143	4.38522e-07	8.24532e-06	CETN2
ENSG00000165072	68.9011	2.69671	0.534001	5.05001	4.41786e-07	8.29717e-06	MAMDC2
ENSG00000149633	208.517	-2.15958	0.427689	-5.04942	4.43147e-07	8.3132e-06	KIAA1755
ENSG00000260231	54.5171	3.04066	0.602885	5.04351	4.57058e-07	8.56434e-06	JHDM1D-AS1
ENSG00000090857	1123.61	1.20035	0.238046	5.04252	4.59432e-07	8.59899e-06	PDPR
ENSG00000107738	405.795	-2.14027	0.424685	-5.03966	4.66359e-07	8.71867e-06	C10orf54
ENSG00000160200	204.968	2.00189	0.397398	5.03749	4.71687e-07	8.80822e-06	CBS
ENSG00000182831	1759.8	1.18215	0.234685	5.03717	4.72471e-07	8.81281e-06	C16orf72
ENSG00000083845	5727.94	-1.05365	0.209261	-5.03509	4.77632e-07	8.89896e-06	RPS5
ENSG00000164649	173.018	-1.86744	0.371149	-5.03152	4.8661e-07	9.05591e-06	CDCA7L
ENSG00000107020	162.278	-1.93689	0.385143	-5.02903	4.92957e-07	9.16362e-06	PLGRKT
ENSG00000253661	21.5471	-3.77353	0.750737	-5.02644	4.99679e-07	9.27805e-06	ZFHX4-AS1
ENSG00000107263	1062.54	1.23651	0.246028	5.02589	5.01113e-07	9.29415e-06	RAPGEF1
ENSG00000105011	55.676	-2.98752	0.594707	-5.02351	5.07362e-07	9.38877e-06	ASF1B
ENSG00000116731	831.351	1.23156	0.245158	5.02355	5.07257e-07	9.38877e-06	PRDM2
ENSG00000012048	190.971	-1.98007	0.39423	-5.02263	5.09682e-07	9.42107e-06	BRCA1
ENSG00000119771	163.1	2.09213	0.41674	5.02024	5.16072e-07	9.52842e-06	KLHL29
ENSG00000169499	494.116	-1.52486	0.303766	-5.01987	5.17077e-07	9.53622e-06	PLEKHA2
ENSG00000134291	375.039	-1.60482	0.31977	-5.01868	5.20274e-07	9.58439e-06	TMEM106C
ENSG00000110660	281.771	1.8457	0.367881	5.01711	5.24552e-07	9.65234e-06	SLC35F2
ENSG00000166801	579.537	-1.37199	0.273493	-5.01654	5.26103e-07	9.67002e-06	FAM111A
ENSG00000071082	6374.81	-1.33456	0.266056	-5.01607	5.2738e-07	9.68262e-06	RPL31
ENSG00000173915	1362.78	-1.46692	0.292935	-5.00766	5.50954e-07	1.01041e-05	USMG5
ENSG00000184661	176.073	-2.38313	0.476067	-5.00588	5.56081e-07	1.01867e-05	CDCA2
ENSG00000111275	210.111	1.90637	0.38093	5.00452	5.60001e-07	1.02471e-05	ALDH2
ENSG00000087586	252.181	-1.97947	0.395643	-5.00316	5.63968e-07	1.03082e-05	AURKA
ENSG00000151414	3115.87	-1.30487	0.260968	-5.00012	5.72959e-07	1.04608e-05	NEK7
ENSG00000112306	3295.69	-1.12871	0.225764	-4.99949	5.74809e-07	1.04829e-05	RPS12
ENSG00000134668	1771.4	-1.18214	0.236527	-4.99793	5.79499e-07	1.05567e-05	SPOCD1
ENSG00000173376	134.775	-2.45961	0.492418	-4.99497	5.88462e-07	1.07081e-05	NDNF
ENSG00000184752	648.485	-1.45552	0.291432	-4.9944	5.90205e-07	1.07278e-05	NDUFA12
ENSG00000242670	93.7109	-2.35579	0.472174	-4.98924	6.06178e-07	1.1006e-05	RP11-601I15.1
ENSG00000120509	521.597	-1.40058	0.280757	-4.9886	6.08198e-07	1.10304e-05	PDZD11
ENSG00000180667	338.612	1.6856	0.338066	4.986	6.16428e-07	1.11673e-05	YOD1
ENSG00000182253	479.498	1.43915	0.288883	4.98177	6.30062e-07	1.14017e-05	SYNM
ENSG00000138758	3413.07	-1.25133	0.251554	-4.97442	6.54445e-07	1.18299e-05	2011-09-01
ENSG00000158270	1049.86	-1.36525	0.274656	-4.97076	6.66898e-07	1.20417e-05	COLEC12
ENSG00000117616	1363.77	1.12023	0.225388	4.97023	6.68747e-07	1.20617e-05	C1orf63
ENSG00000189319	324.686	1.69614	0.341346	4.96898	6.73048e-07	1.2126e-05	FAM53B
ENSG00000173517	2208.94	-1.17253	0.236049	-4.96731	6.78878e-07	1.22176e-05	PEAK1
ENSG00000119632	656.728	-1.54391	0.310878	-4.96631	6.824e-07	1.22675e-05	IFI27L2
ENSG00000086712	414.991	1.43679	0.289378	4.96511	6.8661e-07	1.23296e-05	TXLNG
ENSG00000123975	438.148	-1.98444	0.399734	-4.9644	6.8914e-07	1.23615e-05	CKS2
ENSG00000124172	1822.85	-1.40034	0.282177	-4.96264	6.95412e-07	1.24603e-05	ATP5E
ENSG00000187479	157.818	2.23198	0.449807	4.96208	6.9741e-07	1.24825e-05	C11orf96
ENSG00000203667	533.586	-1.51024	0.304475	-4.96015	7.0438e-07	1.25935e-05	COX20
ENSG00000143314	460.039	-1.37961	0.278443	-4.95472	7.2434e-07	1.29362e-05	MRPL24
ENSG00000035403	5234.19	-1.00156	0.202175	-4.95391	7.27363e-07	1.29651e-05	VCL
ENSG00000176619	844.015	-1.22598	0.247479	-4.95386	7.27539e-07	1.29651e-05	LMNB2
ENSG00000135924	843.065	1.35094	0.273063	4.94735	7.52315e-07	1.3392e-05	DNAJB2
ENSG00000070214	2602.34	1.18274	0.239081	4.94702	7.53568e-07	1.33998e-05	SLC44A1
ENSG00000155755	481.688	-1.35134	0.273258	-4.94528	7.60346e-07	1.35056e-05	TMEM237
ENSG00000102024	3535.85	-1.2227	0.247452	-4.94119	7.76491e-07	1.37775e-05	PLS3
ENSG00000226396	864.205	-1.29502	0.262212	-4.93882	7.85971e-07	1.39306e-05	RPS14P3
ENSG00000132199	682.434	1.30411	0.264214	4.93581	7.98187e-07	1.41318e-05	ENOSF1
ENSG00000093009	55.8646	-2.99668	0.607223	-4.93506	8.01256e-07	1.41708e-05	CDC45
ENSG00000054282	492.631	-1.40256	0.284385	-4.9319	8.14333e-07	1.43865e-05	SDCCAG8
ENSG00000163629	1709.5	1.0963	0.222393	4.92954	8.24237e-07	1.45458e-05	PTPN13
ENSG00000090020	926.279	1.19393	0.242316	4.92717	8.34271e-07	1.47071e-05	SLC9A1
ENSG00000135926	2162.46	1.07803	0.219021	4.92203	8.56525e-07	1.50831e-05	TMBIM1
ENSG00000143028	56.4324	2.93112	0.595593	4.92134	8.59526e-07	1.51197e-05	SYPL2
ENSG00000145949	41.3875	3.24929	0.661058	4.91529	8.86506e-07	1.55776e-05	MYLK4
ENSG00000244879	184.836	1.82577	0.371497	4.91463	8.89493e-07	1.56133e-05	GABPB1-AS1
ENSG00000100335	861.372	1.18798	0.241917	4.91068	9.07628e-07	1.59146e-05	MIEF1
ENSG00000157985	672.643	1.29027	0.262832	4.90912	9.14864e-07	1.60243e-05	AGAP1
ENSG00000226650	33.3523	-3.21787	0.655741	-4.90723	9.23711e-07	1.6162e-05	KIF4B
ENSG00000203805	105.396	2.23645	0.455883	4.90576	9.30655e-07	1.62661e-05	PPAPDC1A
ENSG00000171792	196.267	-1.78475	0.364185	-4.90067	9.55092e-07	1.66754e-05	RHNO1
ENSG00000165029	1818.73	1.27181	0.259678	4.89764	9.69952e-07	1.69168e-05	ABCA1
ENSG00000152661	10212.8	-0.991856	0.202589	-4.89591	9.7851e-07	1.70479e-05	GJA1
ENSG00000186468	2742.3	-1.21149	0.247552	-4.8939	9.88559e-07	1.72015e-05	RPS23
ENSG00000241837	619.363	-1.34048	0.273918	-4.89373	9.89428e-07	1.72015e-05	ATP5O
ENSG00000079931	1533.83	-1.12518	0.229947	-4.89321	9.92034e-07	1.72286e-05	MOXD1
ENSG00000103494	273.246	-1.64084	0.33558	-4.88957	1.01058e-06	1.7532e-05	RPGRIP1L
ENSG00000161800	514.832	-1.65329	0.338184	-4.88873	1.01487e-06	1.75879e-05	RACGAP1
ENSG00000148484	1560.33	-1.20409	0.246366	-4.88742	1.02167e-06	1.76684e-05	RSU1
ENSG00000160209	1737.49	1.10219	0.225509	4.88755	1.02099e-06	1.76684e-05	PDXK
ENSG00000171604	879.41	-1.2124	0.248256	-4.88366	1.04133e-06	1.79893e-05	CXXC5
ENSG00000127948	721.862	1.42476	0.29181	4.88247	1.04765e-06	1.80795e-05	POR
ENSG00000247626	105.515	2.34318	0.480286	4.87872	1.06777e-06	1.84073e-05	MARS2
ENSG00000104728	544.296	-1.40042	0.287248	-4.8753	1.08645e-06	1.869e-05	ARHGEF10
ENSG00000166833	908.91	1.34179	0.27521	4.8755	1.08533e-06	1.869e-05	NAV2
ENSG00000113161	1607.33	1.3982	0.28688	4.87383	1.09455e-06	1.87904e-05	HMGCR
ENSG00000122966	328.049	-1.73091	0.355144	-4.87382	1.09459e-06	1.87904e-05	CIT
ENSG00000173110	66.2559	3.26263	0.669702	4.87176	1.10606e-06	1.89675e-05	HSPA6
ENSG00000198856	2280.79	-1.11478	0.228856	-4.87108	1.10992e-06	1.90138e-05	OSTC
ENSG00000163590	58.3531	2.8956	0.594596	4.86987	1.11674e-06	1.91106e-05	PPM1L
ENSG00000227295	431.092	1.43233	0.294245	4.86781	1.12842e-06	1.92903e-05	ELL2P1
ENSG00000230837	950.377	-1.38537	0.284648	-4.86696	1.13329e-06	1.93533e-05	RPL31P2
ENSG00000204291	68.4926	2.62255	0.538895	4.86653	1.13573e-06	1.93749e-05	COL15A1
ENSG00000144554	92.0072	-2.30642	0.474727	-4.85841	1.18331e-06	2.01655e-05	FANCD2
ENSG00000135940	1537.23	-1.23129	0.253574	-4.85575	1.19935e-06	2.04176e-05	COX5B
ENSG00000168542	40029.1	-1.0753	0.221512	-4.85435	1.20782e-06	2.05405e-05	COL3A1
ENSG00000079616	273.133	-1.64634	0.339394	-4.85083	1.22943e-06	2.08864e-05	KIF22
ENSG00000134809	444.874	-1.46583	0.30225	-4.84973	1.23629e-06	2.0981e-05	TIMM10
ENSG00000155090	1514.79	-1.10521	0.228036	-4.84664	1.25567e-06	2.12879e-05	KLF10
ENSG00000077684	1107.74	1.27113	0.262437	4.84356	1.27535e-06	2.15769e-05	JADE1
ENSG00000156467	2011.06	-1.3105	0.270562	-4.8436	1.27505e-06	2.15769e-05	UQCRB
ENSG00000261612	172.078	-1.82102	0.376064	-4.84231	1.28339e-06	2.16905e-05	SUB1P3
ENSG00000078804	599.275	1.30755	0.270078	4.8414	1.28927e-06	2.17673e-05	TP53INP2
ENSG00000138326	7386.42	-1.18391	0.244701	-4.83819	1.3103e-06	2.20997e-05	RPS24
ENSG00000116903	512.958	1.3862	0.286663	4.83563	1.32724e-06	2.23586e-05	EXOC8
ENSG00000180389	997.654	-1.52399	0.315169	-4.83546	1.32838e-06	2.23586e-05	ATP5EP2
ENSG00000135390	1506.91	-1.11882	0.231539	-4.83212	1.3509e-06	2.27092e-05	ATP5G2
ENSG00000143631	21.9134	-3.59747	0.744517	-4.83196	1.35198e-06	2.27092e-05	FLG
ENSG00000231500	4203.83	-1.19288	0.247071	-4.8281	1.37843e-06	2.31297e-05	RPS18
ENSG00000106404	146.233	2.18257	0.452239	4.82615	1.39199e-06	2.33332e-05	CLDN15
ENSG00000154920	46.8479	-3.04962	0.632146	-4.82423	1.40546e-06	2.3535e-05	EME1
ENSG00000197614	549.485	-1.36551	0.283237	-4.82108	1.42783e-06	2.38852e-05	MFAP5
ENSG00000140265	384.847	1.40385	0.291224	4.82049	1.43204e-06	2.39312e-05	ZSCAN29
ENSG00000244398	3072.1	-1.3586	0.281856	-4.82017	1.43433e-06	2.3945e-05	RP11-466H18.1
ENSG00000189114	252.096	1.60093	0.332195	4.81925	1.44101e-06	2.4032e-05	BLOC1S3
ENSG00000138835	1078.06	-1.18576	0.246086	-4.81849	1.44646e-06	2.40983e-05	RGS3
ENSG00000095002	318.971	-1.51056	0.313506	-4.81829	1.44793e-06	2.40984e-05	MSH2
ENSG00000225067	314.446	-1.60715	0.334047	-4.81114	1.50075e-06	2.49521e-05	RPL23AP2
ENSG00000242485	819.233	-1.17447	0.244163	-4.8102	1.5078e-06	2.50438e-05	MRPL20
ENSG00000116678	1735.11	-1.36051	0.283077	-4.80615	1.53865e-06	2.55303e-05	LEPR
ENSG00000077782	2173.12	1.06598	0.221966	4.80243	1.56754e-06	2.59835e-05	FGFR1
ENSG00000133872	3196.92	1.00377	0.209135	4.79961	1.58974e-06	2.63247e-05	TMEM66
ENSG00000171863	1937.27	-1.09853	0.228916	-4.79883	1.59598e-06	2.64014e-05	RPS7
ENSG00000148357	21.393	3.60996	0.752594	4.79668	1.61315e-06	2.66584e-05	HMCN2
ENSG00000131174	1235.59	-1.44043	0.300343	-4.79594	1.61912e-06	2.67302e-05	COX7B
ENSG00000170776	1749.02	1.0581	0.220668	4.79501	1.62666e-06	2.68275e-05	AKAP13
ENSG00000228929	2571.87	-1.21912	0.254276	-4.79448	1.63096e-06	2.68714e-05	RP11-159C21.4
ENSG00000176623	512.793	-1.38155	0.288225	-4.79329	1.64067e-06	2.70043e-05	RMDN1
ENSG00000114626	249.735	1.81138	0.378049	4.79138	1.65639e-06	2.72356e-05	ABTB1
ENSG00000115159	684.035	-1.38775	0.289671	-4.79077	1.66145e-06	2.72915e-05	GPD2
ENSG00000135441	246.593	-1.83891	0.38396	-4.78932	1.67346e-06	2.74612e-05	BLOC1S1
ENSG00000168405	65.0094	-2.67111	0.557798	-4.78866	1.67899e-06	2.75243e-05	CMAHP
ENSG00000234925	221.046	-1.7917	0.374225	-4.78776	1.68654e-06	2.76205e-05	RP11-254B13.3
ENSG00000120063	1572.83	1.30319	0.272281	4.78617	1.6999e-06	2.78114e-05	GNA13
ENSG00000166446	364.23	1.42311	0.297395	4.78525	1.70772e-06	2.79115e-05	CDYL2
ENSG00000170961	2589.77	-2.8254	0.590609	-4.78387	1.71952e-06	2.80763e-05	HAS2
ENSG00000111229	1295.27	-1.09594	0.229119	-4.78328	1.72459e-06	2.81312e-05	ARPC3
ENSG00000139926	3303.58	-1.06117	0.222079	-4.77837	1.76724e-06	2.87981e-05	FRMD6
ENSG00000140853	798.294	-1.31935	0.276255	-4.77583	1.78965e-06	2.91054e-05	NLRC5
ENSG00000142910	377.314	-1.50224	0.314545	-4.77591	1.78896e-06	2.91054e-05	TINAGL1
ENSG00000236024	23.4409	3.5331	0.739977	4.7746	1.80064e-06	2.9255e-05	RP11-483H20.6
ENSG00000108932	1517.98	1.64844	0.345415	4.77235	1.82088e-06	2.95546e-05	SLC16A6
ENSG00000100422	1184.67	1.20574	0.252675	4.77191	1.82486e-06	2.95898e-05	CERK
ENSG00000219023	520.498	-1.44697	0.30326	-4.77139	1.8296e-06	2.96373e-05	RP3-340B19.2
ENSG00000151388	400.252	-1.42811	0.299479	-4.76864	1.85478e-06	3.00155e-05	ADAMTS12
ENSG00000143390	417.062	-1.45449	0.305161	-4.7663	1.87642e-06	3.03358e-05	RFX5
ENSG00000213315	2249.28	-1.24375	0.260963	-4.76601	1.87907e-06	3.03487e-05	CTD-3035D6.1
ENSG00000188215	866.676	1.20992	0.253884	4.76562	1.88278e-06	3.03786e-05	DCUN1D3
ENSG00000158402	37.465	-3.26986	0.686441	-4.7635	1.90262e-06	3.06685e-05	CDC25C
ENSG00000125848	122.005	-2.06984	0.435249	-4.75554	1.97918e-06	3.18713e-05	FLRT3
ENSG00000053254	790.36	1.27297	0.267771	4.75395	1.9948e-06	3.20912e-05	FOXN3
ENSG00000141574	138.387	-2.23942	0.471128	-4.75332	2.00108e-06	3.21607e-05	SECTM1
ENSG00000272841	212.222	1.82566	0.384118	4.75287	2.00551e-06	3.22002e-05	RP3-428L16.2
ENSG00000134830	272.588	3.30611	0.696133	4.74924	2.04178e-06	3.27407e-05	C5AR2
ENSG00000137076	7620.46	-0.966694	0.203553	-4.74911	2.04317e-06	3.27407e-05	TLN1
ENSG00000130770	628.696	-1.28715	0.271078	-4.74825	2.05182e-06	3.28472e-05	ATPIF1
ENSG00000136231	299.601	-1.71586	0.361461	-4.747	2.06456e-06	3.30188e-05	IGF2BP3
ENSG00000171992	192.035	-2.29935	0.484656	-4.74429	2.09242e-06	3.34318e-05	SYNPO
ENSG00000249459	83.3962	2.49899	0.526962	4.74226	2.11342e-06	3.37345e-05	ZNF286B
ENSG00000180190	196.777	1.85368	0.391094	4.73973	2.14004e-06	3.41261e-05	TDRP
ENSG00000100580	798.06	1.3892	0.293235	4.73749	2.1638e-06	3.44713e-05	TMED8
ENSG00000261553	31.9178	-3.36504	0.710578	-4.73564	2.18367e-06	3.4754e-05	RP11-29G8.3
ENSG00000123612	114.617	2.23429	0.472049	4.73318	2.21029e-06	3.51437e-05	ACVR1C
ENSG00000254373	1352.52	-1.43451	0.303241	-4.7306	2.23856e-06	3.55587e-05	RP11-34P1.2
ENSG00000204386	962.128	1.20403	0.254579	4.72951	2.25068e-06	3.57164e-05	NEU1
ENSG00000138468	134.068	-2.042	0.43182	-4.72883	2.25814e-06	3.58001e-05	SENP7
ENSG00000143416	487.573	-1.47194	0.31129	-4.72852	2.26161e-06	3.58205e-05	SELENBP1
ENSG00000099860	1877.05	1.18934	0.251612	4.72689	2.27986e-06	3.60747e-05	GADD45B
ENSG00000109089	573.944	1.34264	0.28409	4.72612	2.28854e-06	3.6177e-05	CDR2L
ENSG00000073150	43.938	2.91468	0.617147	4.72283	2.32584e-06	3.67313e-05	PANX2
ENSG00000198355	225.329	1.83816	0.389438	4.72005	2.35787e-06	3.72012e-05	PIM3
ENSG00000119042	1196.47	1.20107	0.254759	4.71454	2.42258e-06	3.81853e-05	SATB2
ENSG00000141232	784.78	1.17846	0.25016	4.71081	2.4674e-06	3.88545e-05	TOB1
ENSG00000164692	94742.4	-0.926752	0.196763	-4.71	2.47714e-06	3.89703e-05	COL1A2
ENSG00000127528	96.2354	-2.22052	0.4715	-4.70948	2.48346e-06	3.90323e-05	KLF2
ENSG00000111237	961.129	-1.24608	0.264753	-4.70656	2.51933e-06	3.95144e-05	VPS29
ENSG00000139190	409.51	1.36718	0.290494	4.70639	2.52138e-06	3.95144e-05	VAMP1
ENSG00000155111	510.067	1.27272	0.270402	4.70676	2.51688e-06	3.95144e-05	CDK19
ENSG00000090263	516.19	-1.47775	0.314089	-4.70489	2.54e-06	3.97683e-05	MRPS33
ENSG00000124479	41.7849	-2.99084	0.635851	-4.70368	2.55515e-06	3.99672e-05	NDP
ENSG00000233971	388.627	-1.46694	0.311996	-4.70181	2.57869e-06	4.0297e-05	RPS20P10
ENSG00000269374	263.727	1.5916	0.338738	4.69863	2.61917e-06	4.08906e-05	CTB-50E14.5
ENSG00000169826	2056.41	1.22509	0.260793	4.69756	2.63291e-06	4.10269e-05	CSGALNACT2
ENSG00000235449	347.005	-1.69932	0.361736	-4.69769	2.63119e-06	4.10269e-05	RP11-480I12.2
ENSG00000213598	869.31	-1.34851	0.287305	-4.69366	2.68354e-06	4.17761e-05	RP11-112J1.1
ENSG00000221983	5816.36	-1.00843	0.214858	-4.69345	2.68637e-06	4.17804e-05	UBA52
ENSG00000184304	358.17	-1.43073	0.304903	-4.69239	2.70028e-06	4.19568e-05	PRKD1
ENSG00000137713	780.492	1.20514	0.256906	4.69097	2.71911e-06	4.22094e-05	PPP2R1B
ENSG00000104549	1196.91	1.26582	0.269869	4.69049	2.72547e-06	4.2268e-05	SQLE
ENSG00000124733	896.253	-1.15072	0.245396	-4.68921	2.74261e-06	4.24542e-05	MEA1
ENSG00000234771	99.5825	2.55466	0.544796	4.68921	2.74266e-06	4.24542e-05	RP11-395P17.3
ENSG00000100731	1736.91	1.06166	0.226524	4.68672	2.77613e-06	4.29317e-05	PCNX
ENSG00000178852	133.138	2.06883	0.441814	4.68259	2.83274e-06	4.37658e-05	EFCAB13
ENSG00000162522	239.175	1.62163	0.346335	4.68225	2.83746e-06	4.37974e-05	KIAA1522
ENSG00000171202	350.715	-1.40161	0.299376	-4.68178	2.844e-06	4.38571e-05	TMEM126A
ENSG00000111802	984.671	1.31776	0.281518	4.68092	2.85592e-06	4.39995e-05	TDP2
ENSG00000019991	4269.88	-0.96778	0.206906	-4.67739	2.90544e-06	4.47202e-05	HGF
ENSG00000034510	11468.5	-0.968539	0.207105	-4.67656	2.91727e-06	4.48602e-05	TMSB10
ENSG00000150556	51.8237	-2.84503	0.60907	-4.6711	2.99586e-06	4.60255e-05	LYPD6B
ENSG00000260563	50.8418	2.79658	0.598811	4.67023	3.00869e-06	4.61794e-05	RP13-516M14.1
ENSG00000143401	793.747	-1.31808	0.282243	-4.67003	3.01157e-06	4.61802e-05	ANP32E
ENSG00000073111	195.757	-1.741	0.373033	-4.66715	3.0541e-06	4.67886e-05	MCM2
ENSG00000005007	1206.43	1.21388	0.260315	4.66311	3.11466e-06	4.76717e-05	UPF1
ENSG00000198618	2554.21	-1.0758	0.230746	-4.66226	3.12753e-06	4.7824e-05	PPIAP22
ENSG00000205544	257.929	-1.55738	0.334059	-4.66198	3.13188e-06	4.78459e-05	TMEM256
ENSG00000231767	955.759	-1.37217	0.294361	-4.66153	3.13868e-06	4.79052e-05	MIR4426
ENSG00000049540	981.279	-1.1528	0.247465	-4.65844	3.18615e-06	4.85502e-05	ELN
ENSG00000137970	1262.97	-1.06314	0.228221	-4.65839	3.18687e-06	4.85502e-05	RPL7P9
ENSG00000138193	104.06	-2.24415	0.48184	-4.65747	3.20121e-06	4.87232e-05	PLCE1
ENSG00000106823	203.441	-1.67194	0.359249	-4.654	3.25551e-06	4.95036e-05	ECM2
ENSG00000259340	145.802	-1.97328	0.424126	-4.65257	3.27829e-06	4.98038e-05	CTD-2027G2.1
ENSG00000154122	8159.44	1.27605	0.274323	4.65162	3.29345e-06	4.99877e-05	ANKH
ENSG00000131495	594.555	-1.26576	0.272236	-4.64949	3.32754e-06	5.04584e-05	NDUFA2
ENSG00000123353	338.217	-1.42662	0.307279	-4.64274	3.43813e-06	5.20873e-05	ORMDL2
ENSG00000198755	4586.83	-0.963367	0.20755	-4.64162	3.4569e-06	5.23231e-05	RPL10A
ENSG00000225177	108.707	2.39541	0.516127	4.64114	3.46495e-06	5.23966e-05	RP11-390P2.4
ENSG00000165244	62.5595	-2.92998	0.63136	-4.64075	3.47147e-06	5.24467e-05	ZNF367
ENSG00000118292	493.391	-1.36974	0.295498	-4.63536	3.56323e-06	5.37835e-05	C1orf54
ENSG00000141582	290.161	1.55852	0.336291	4.63445	3.57884e-06	5.39693e-05	CBX4
ENSG00000172809	3210.32	-1.05922	0.228605	-4.63338	3.59745e-06	5.42e-05	RPL38
ENSG00000205246	883.661	-1.11811	0.241354	-4.63267	3.6098e-06	5.43361e-05	RPSAP58
ENSG00000143799	678.649	-1.19408	0.257981	-4.62854	3.6825e-06	5.53796e-05	PARP1
ENSG00000233558	1734.58	-1.0215	0.220765	-4.62712	3.70791e-06	5.57105e-05	RP3-486I3.4
ENSG00000232858	557.139	-1.34472	0.290634	-4.62685	3.71277e-06	5.57323e-05	RPL34P27
ENSG00000102393	930.438	1.19002	0.257215	4.62656	3.71792e-06	5.57587e-05	GLA
ENSG00000136193	1656.83	-1.01792	0.220226	-4.62215	3.79789e-06	5.69058e-05	SCRN1
ENSG00000107554	1227.83	1.17318	0.25384	4.62175	3.80524e-06	5.69638e-05	DNMBP
ENSG00000078725	248.821	2.06343	0.446645	4.61985	3.84024e-06	5.74353e-05	BRINP1
ENSG00000154153	100.196	2.19679	0.475581	4.61916	3.85294e-06	5.75726e-05	FAM134B
ENSG00000091656	781.865	-1.20118	0.260071	-4.61866	3.86231e-06	5.76601e-05	ZFHX4
ENSG00000114391	4130.29	-1.07136	0.232044	-4.61708	3.89175e-06	5.80467e-05	RPL24
ENSG00000072041	255.457	3.32845	0.72125	4.61483	3.93425e-06	5.86271e-05	SLC6A15
ENSG00000099381	377.61	1.40859	0.30528	4.61411	3.94781e-06	5.87756e-05	SETD1A
ENSG00000101003	59.3432	-2.98252	0.646422	-4.6139	3.95183e-06	5.87821e-05	GINS1
ENSG00000051108	2087.83	1.05208	0.228093	4.61251	3.97832e-06	5.91225e-05	HERPUD1
ENSG00000176490	261.643	1.4995	0.325179	4.61132	4.00129e-06	5.94099e-05	DIRAS1
ENSG00000138162	328.191	1.76007	0.381867	4.60912	4.04386e-06	5.99876e-05	TACC2
ENSG00000129071	639.386	1.26512	0.274545	4.60804	4.06485e-06	6.02443e-05	MBD4
ENSG00000186340	14304.8	-1.10351	0.239557	-4.60645	4.09595e-06	6.06504e-05	THBS2
ENSG00000164220	201.09	-1.82081	0.395337	-4.60572	4.11047e-06	6.08104e-05	F2RL2
ENSG00000042753	1569.24	-1.07848	0.234203	-4.60487	4.12715e-06	6.10021e-05	AP2S1
ENSG00000169330	88.7842	2.20232	0.479011	4.59763	4.27325e-06	6.31046e-05	KIAA1024
ENSG00000116120	534.225	-1.35486	0.295	-4.59275	4.37446e-06	6.45394e-05	FARSB
ENSG00000164647	584.939	-1.46532	0.319063	-4.59257	4.37829e-06	6.45394e-05	STEAP1
ENSG00000114346	545.225	-1.80804	0.393833	-4.59089	4.4137e-06	6.49444e-05	ECT2
ENSG00000129116	2084.81	-1.16862	0.25455	-4.59092	4.41303e-06	6.49444e-05	PALLD
ENSG00000196954	531.571	-1.42178	0.309732	-4.59035	4.42511e-06	6.50539e-05	CASP4
ENSG00000115504	872.887	-1.16418	0.253647	-4.58977	4.43737e-06	6.51757e-05	EHBP1
ENSG00000167508	402.709	1.5991	0.348564	4.58769	4.48178e-06	6.57689e-05	MVD
ENSG00000106355	401.364	-1.50084	0.327224	-4.58658	4.50559e-06	6.60591e-05	LSM5
ENSG00000164904	381.107	-1.51062	0.329391	-4.58609	4.5162e-06	6.61554e-05	ALDH7A1
ENSG00000071127	4516.49	-0.938193	0.204614	-4.58518	4.53599e-06	6.63859e-05	WDR1
ENSG00000058668	4501.12	-1.05599	0.230457	-4.58217	4.60178e-06	6.72887e-05	ATP2B4
ENSG00000100504	690.661	-1.41479	0.308795	-4.58166	4.61304e-06	6.73932e-05	PYGL
ENSG00000187955	2488.52	-1.30808	0.285548	-4.58097	4.62829e-06	6.75304e-05	COL14A1
ENSG00000196396	1096.38	1.106	0.24144	4.58086	4.63068e-06	6.75304e-05	PTPN1
ENSG00000137124	329.255	-1.69549	0.370524	-4.57592	4.74141e-06	6.90837e-05	ALDH1B1
ENSG00000142937	7280.18	-0.913907	0.19977	-4.5748	4.76669e-06	6.93903e-05	RPS8
ENSG00000087884	208.19	-1.61889	0.354193	-4.57063	4.86253e-06	7.07225e-05	AAMDC
ENSG00000185585	599.713	1.48166	0.324434	4.56691	4.94973e-06	7.1927e-05	OLFML2A
ENSG00000090975	340.277	1.50739	0.330089	4.5666	4.95688e-06	7.19671e-05	PITPNM2
ENSG00000223380	2292.36	-0.980789	0.214965	-4.56254	5.05373e-06	7.33082e-05	SEC22B
ENSG00000205765	886.094	1.10826	0.243235	4.55632	5.2057e-06	7.54457e-05	C5orf51
ENSG00000169710	2217.93	1.30901	0.287451	4.55385	5.26734e-06	7.62717e-05	FASN
ENSG00000254470	184.535	1.95301	0.428915	4.55338	5.27915e-06	7.63751e-05	AP5B1
ENSG00000144959	713.312	-1.37005	0.300997	-4.55168	5.32182e-06	7.69246e-05	NCEH1
ENSG00000146918	316.724	-1.39555	0.306621	-4.5514	5.32905e-06	7.69611e-05	NCAPG2
ENSG00000164506	1013.1	1.13068	0.24849	4.55021	5.35924e-06	7.73288e-05	STXBP5
ENSG00000130340	3466.17	0.957325	0.210413	4.54975	5.37097e-06	7.743e-05	SNX9
ENSG00000134825	1639.82	-1.23966	0.272509	-4.54907	5.38825e-06	7.76108e-05	TMEM258
ENSG00000141519	191.15	1.79663	0.395105	4.54723	5.43565e-06	7.82247e-05	CCDC40
ENSG00000170265	358.212	1.40431	0.309103	4.54316	5.54162e-06	7.96796e-05	ZNF282
ENSG00000123983	1764.46	1.03353	0.227673	4.53952	5.63818e-06	8.09969e-05	ACSL3
ENSG00000119986	412.593	1.43253	0.315708	4.53753	5.69162e-06	8.1693e-05	AVPI1
ENSG00000168079	39.3629	3.21858	0.709632	4.53556	5.74505e-06	8.23876e-05	SCARA5
ENSG00000187954	725.683	1.42242	0.313833	4.53241	5.83136e-06	8.35522e-05	CYHR1
ENSG00000100038	276.542	1.53776	0.33945	4.53014	5.89442e-06	8.4382e-05	TOP3B
ENSG00000130702	122.666	1.96188	0.433156	4.52926	5.91915e-06	8.4662e-05	LAMA5
ENSG00000180875	677.364	-1.35803	0.300039	-4.52617	6.00609e-06	8.58305e-05	GREM2
ENSG00000116584	950.512	1.10149	0.243474	4.52405	6.06665e-06	8.66203e-05	ARHGEF2
ENSG00000222112	30.0146	3.16846	0.700401	4.52377	6.0747e-06	8.66597e-05	RN7SKP16
ENSG00000137500	443.643	-1.33385	0.294985	-4.52175	6.13308e-06	8.74165e-05	CCDC90B
ENSG00000133216	289.414	1.61392	0.35698	4.52103	6.15397e-06	8.75813e-05	EPHB2
ENSG00000165502	2660.44	-1.13237	0.25047	-4.52098	6.15534e-06	8.75813e-05	RPL36AL
ENSG00000108821	64940.8	-1.09227	0.24163	-4.52041	6.17187e-06	8.77402e-05	COL1A1
ENSG00000147614	23.3423	3.33461	0.738581	4.51488	6.33516e-06	8.99834e-05	ATP6V0D2
ENSG00000179981	379.787	1.4342	0.317843	4.51229	6.41327e-06	9.1014e-05	TSHZ1
ENSG00000170561	158.638	1.81229	0.40204	4.50773	6.55243e-06	9.29083e-05	IRX2
ENSG00000134627	96.9171	2.21716	0.491914	4.50722	6.56838e-06	9.30539e-05	PIWIL4
ENSG00000166016	240.13	1.87783	0.416671	4.50674	6.58303e-06	9.3181e-05	ABTB2
ENSG00000118849	411.246	-1.3868	0.307755	-4.50617	6.60071e-06	9.32699e-05	RARRES1
ENSG00000130997	85.0645	2.17117	0.481804	4.50635	6.59534e-06	9.32699e-05	POLN
ENSG00000153707	103.775	2.15483	0.478351	4.50469	6.64691e-06	9.38418e-05	PTPRD
ENSG00000260910	199.102	1.91008	0.424054	4.50434	6.6581e-06	9.39187e-05	LINC00565
ENSG00000135269	1133.68	-1.24279	0.275935	-4.50394	6.67057e-06	9.40136e-05	TES
ENSG00000031081	706.398	-1.19389	0.265191	-4.50201	6.73124e-06	9.47872e-05	ARHGAP31
ENSG00000163516	512.26	1.29854	0.288465	4.50155	6.74595e-06	9.49127e-05	ANKZF1
ENSG00000025039	49.7141	2.91303	0.647188	4.50106	6.76158e-06	9.50509e-05	RRAGD
ENSG00000226976	518.73	-1.32525	0.294473	-4.50041	6.78226e-06	9.52599e-05	COX6A1P2
ENSG00000135540	321.471	1.99297	0.442997	4.49884	6.83246e-06	9.58828e-05	NHSL1
ENSG00000260248	19.5628	3.40836	0.757823	4.49757	6.87345e-06	9.63755e-05	RP11-143K11.1
ENSG00000063127	51.6122	2.68798	0.597754	4.4968	6.89833e-06	9.66416e-05	SLC6A16
ENSG00000179222	5126.29	-0.93255	0.207431	-4.49571	6.9338e-06	9.70554e-05	MAGED1
ENSG00000232362	299.796	-1.53815	0.34216	-4.49542	6.94312e-06	9.71029e-05	ATP5LP2
ENSG00000170836	286.258	1.43627	0.31975	4.49186	7.06032e-06	9.86578e-05	PPM1D
ENSG00000073417	900.662	1.16519	0.259551	4.48926	7.14722e-06	9.97869e-05	PDE8A
ENSG00000171105	357.112	1.53735	0.342552	4.48792	7.19217e-06	0.000100329	INSR
ENSG00000137038	295.364	-1.48297	0.330485	-4.48727	7.21421e-06	0.000100551	TMEM261
ENSG00000231549	684.567	-1.60584	0.357993	-4.48568	7.2682e-06	0.000101217	USMG5P1
ENSG00000165480	72.1224	-2.34472	0.522766	-4.48523	7.28365e-06	0.000101346	SKA3
ENSG00000136842	33.3518	3.13564	0.699448	4.48302	7.35945e-06	0.000102314	TMOD1
ENSG00000105664	167.239	1.73869	0.387905	4.48225	7.38613e-06	0.000102598	COMP
ENSG00000124614	558.85	-1.20413	0.269067	-4.47519	7.63431e-06	0.000105955	RPS10
ENSG00000181634	25.9493	-3.25089	0.726814	-4.4728	7.72022e-06	0.000107057	TNFSF15
ENSG00000143013	781.802	1.13339	0.253668	4.46801	7.89515e-06	0.00010939	LMO4
ENSG00000198561	2822.89	-0.956188	0.214063	-4.46685	7.93792e-06	0.00010989	CTNND1
ENSG00000154511	562.225	-1.35235	0.302821	-4.46584	7.97554e-06	0.000110317	FAM69A
ENSG00000197405	83.4536	2.18263	0.488802	4.46527	7.99667e-06	0.000110516	C5AR1
ENSG00000214485	650.742	-1.17957	0.264233	-4.46412	8.03979e-06	0.000111018	RPL7P1
ENSG00000138413	1473.02	1.02746	0.230197	4.4634	8.06695e-06	0.0001113	IDH1
ENSG00000230202	382.625	-1.30378	0.292235	-4.46141	8.14229e-06	0.000112244	RP11-632C17__A.1
ENSG00000197329	172.44	1.74059	0.390256	4.46013	8.19113e-06	0.000112823	PELI1
ENSG00000139289	7664.59	1.00761	0.225943	4.45958	8.21194e-06	0.000113014	PHLDA1
ENSG00000243742	239.272	1.53436	0.344381	4.45541	8.37337e-06	0.000115139	RPLP0P2
ENSG00000168386	66.7441	-2.55063	0.572847	-4.45255	8.48546e-06	0.000116582	FILIP1L
ENSG00000037637	599.275	1.25085	0.280949	4.45223	8.49832e-06	0.000116661	FBXO42
ENSG00000142227	3080.07	-0.979194	0.220043	-4.45001	8.58655e-06	0.000117774	EMP3
ENSG00000116774	2175.19	-1.01817	0.229122	-4.44379	8.83884e-06	0.000121133	OLFML3
ENSG00000176597	137.488	1.83957	0.414164	4.44166	8.92673e-06	0.000122235	B3GNT5
ENSG00000104889	117.146	-1.90085	0.428096	-4.44023	8.98625e-06	0.000122947	RNASEH2A
ENSG00000138376	100.385	-2.33181	0.52519	-4.43993	8.99888e-06	0.000123017	BARD1
ENSG00000136108	624.23	-1.38162	0.311247	-4.43899	9.0382e-06	0.000123452	CKAP2
ENSG00000065833	750.686	1.11369	0.251068	4.43583	9.17203e-06	0.000125175	ME1
ENSG00000135241	1163.99	1.11565	0.251536	4.43534	9.19278e-06	0.000125354	PNPLA8
ENSG00000268941	121.441	2.17465	0.490349	4.43491	9.2109e-06	0.000125497	MGC4294
ENSG00000230629	3849.18	-1.06943	0.241308	-4.43182	9.34391e-06	0.000127203	RPS23P8
ENSG00000116922	305.377	1.42117	0.320969	4.42774	9.52258e-06	0.000129528	C1orf109
ENSG00000145990	150.589	1.86592	0.421465	4.42723	9.54503e-06	0.000129725	GFOD1
ENSG00000158042	695.452	-1.17773	0.2661	-4.42588	9.60514e-06	0.000130326	MRPL17
ENSG00000196584	50.2429	-2.51828	0.568976	-4.42599	9.6003e-06	0.000130326	XRCC2
ENSG00000166171	332.329	-1.37991	0.3118	-4.42563	9.61612e-06	0.000130337	DPCD
ENSG00000237668	378.202	-1.38101	0.312058	-4.4255	9.62191e-06	0.000130337	RPS15AP38
ENSG00000133612	669.575	1.28477	0.29038	4.42444	9.66909e-06	0.000130868	AGAP3
ENSG00000110315	575.791	-1.35588	0.306563	-4.42284	9.74097e-06	0.000131732	RNF141
ENSG00000231878	146.71	-1.86008	0.420591	-4.42253	9.75498e-06	0.000131813	SNRPFP1
ENSG00000060982	3142.09	0.971038	0.219576	4.42232	9.7646e-06	0.000131834	BCAT1
ENSG00000082126	84.1319	-2.48818	0.562778	-4.42125	9.81321e-06	0.000132381	MPP4
ENSG00000157741	483.988	1.23378	0.279068	4.42107	9.82135e-06	0.000132382	UBN2
ENSG00000113460	312.868	-1.45774	0.329908	-4.41862	9.93326e-06	0.00013378	BRIX1
ENSG00000148773	749.833	-3.33779	0.755436	-4.41836	9.94531e-06	0.000133833	MKI67
ENSG00000075188	247.484	-1.46619	0.331874	-4.4179	9.96633e-06	0.000134005	NUP37
ENSG00000214612	1032.33	-1.07617	0.243649	-4.4169	1.00127e-05	0.000134518	RPS19P1
ENSG00000196876	128.695	-1.95245	0.442153	-4.41578	1.00649e-05	0.000135108	SCN8A
ENSG00000164619	350.053	-1.63447	0.370193	-4.4152	1.00918e-05	0.00013536	BMPER
ENSG00000224470	907.481	1.09985	0.249131	4.41473	1.01135e-05	0.000135539	ATXN1L
ENSG00000240024	64.7115	2.44097	0.553201	4.41245	1.02206e-05	0.000136863	LINC00888
ENSG00000118181	2396.54	-1.16307	0.263635	-4.41167	1.02575e-05	0.000137245	RPS25
ENSG00000135046	7618.95	-1.05033	0.2381	-4.41129	1.02755e-05	0.000137373	ANXA1
ENSG00000065600	221.719	1.70619	0.387564	4.40234	1.0709e-05	0.000143051	TMEM206
ENSG00000172260	1656.6	-1.04702	0.237871	-4.40164	1.07438e-05	0.0001434	NEGR1
ENSG00000185742	367.355	-1.38974	0.316094	-4.39661	1.09953e-05	0.000146637	C11orf87
ENSG00000111678	1305.22	-1.14614	0.260922	-4.39265	1.11976e-05	0.000149213	C12orf57
ENSG00000145147	1076.17	-1.28557	0.292679	-4.39244	1.12086e-05	0.000149238	SLIT2
ENSG00000237765	303.755	-1.55509	0.354102	-4.39164	1.12501e-05	0.00014967	FAM200B
ENSG00000105880	153.662	1.92962	0.439465	4.39084	1.12911e-05	0.000150093	DLX5
ENSG00000197712	2658.56	-0.927401	0.211244	-4.3902	1.13247e-05	0.000150417	FAM114A1
ENSG00000248794	185.042	-1.66299	0.378825	-4.38985	1.13427e-05	0.000150535	CTD-2248H3.1
ENSG00000154582	949.723	-1.1028	0.251259	-4.3891	1.13821e-05	0.000150935	TCEB1
ENSG00000128944	346.685	-1.52423	0.347437	-4.38706	1.14891e-05	0.000152231	KNSTRN
ENSG00000165410	1331.09	-1.15527	0.26346	-4.38498	1.15995e-05	0.00015357	CFL2
ENSG00000095752	380.59	1.50606	0.343597	4.38321	1.16945e-05	0.000154577	IL11
ENSG00000105193	6143.42	-0.917681	0.20936	-4.38327	1.16911e-05	0.000154577	RPS16
ENSG00000128578	274.244	1.43641	0.32784	4.38143	1.17903e-05	0.000155717	STRIP2
ENSG00000134330	356.018	-1.29463	0.295504	-4.38108	1.1809e-05	0.000155839	IAH1
ENSG00000100300	1778.02	-1.26556	0.288938	-4.38003	1.18661e-05	0.000156405	TSPO
ENSG00000167703	332.271	1.69577	0.387167	4.37994	1.1871e-05	0.000156405	SLC43A2
ENSG00000100138	1109.04	-1.07632	0.245782	-4.37916	1.1914e-05	0.000156846	NHP2L1
ENSG00000257335	61.1624	-2.8591	0.653142	-4.37745	1.20074e-05	0.000157948	MGAM
ENSG00000133030	3081.97	-0.947703	0.216549	-4.3764	1.20657e-05	0.000158588	MPRIP
ENSG00000132823	615.273	1.14995	0.262792	4.37591	1.20929e-05	0.000158817	OSER1
ENSG00000256745	532.666	-1.1832	0.270412	-4.37553	1.21137e-05	0.000158963	RP11-680H20.1
ENSG00000103047	198.768	-1.56527	0.358129	-4.37068	1.23858e-05	0.000162404	TANGO6
ENSG00000138814	1951.9	1.0376	0.237438	4.36997	1.24261e-05	0.000162801	PPP3CA
ENSG00000229619	108.294	-1.96484	0.449954	-4.36677	1.261e-05	0.000165079	MBNL1-AS1
ENSG00000144306	247.51	-1.51231	0.346468	-4.36494	1.27158e-05	0.000166331	SCRN3
ENSG00000150316	548.907	-1.21568	0.278681	-4.36228	1.28717e-05	0.000168236	CWC15
ENSG00000189171	1628.64	-1.14066	0.261524	-4.36158	1.29125e-05	0.000168635	S100A13
ENSG00000168090	1107.17	-1.00871	0.231303	-4.36098	1.29482e-05	0.000168967	COPS6
ENSG00000170873	644.065	1.24443	0.285401	4.36029	1.29891e-05	0.000169365	MTSS1
ENSG00000119899	1041.71	1.10156	0.252689	4.35933	1.3046e-05	0.000169971	SLC17A5
ENSG00000100442	971.805	-1.1591	0.26593	-4.35868	1.30847e-05	0.00017034	FKBP3
ENSG00000271216	64.2154	2.55595	0.587364	4.35155	1.35176e-05	0.000175836	LINC01050
ENSG00000162591	544.644	-1.61485	0.371136	-4.3511	1.35456e-05	0.00017606	MEGF6
ENSG00000233514	294.729	-1.44266	0.331593	-4.35068	1.35718e-05	0.000176261	RP11-570P14.1
ENSG00000169155	744.688	1.14754	0.263846	4.3493	1.36573e-05	0.000177231	ZBTB43
ENSG00000231194	62.613	2.41851	0.556101	4.34904	1.36735e-05	0.000177301	FARP1-AS1
ENSG00000143942	40.4977	-2.65674	0.610949	-4.34854	1.37047e-05	0.000177565	CHAC2
ENSG00000134986	1225.38	-1.01166	0.233319	-4.33593	1.45144e-05	0.000187908	NREP
ENSG00000173114	43.5298	-2.87712	0.663598	-4.33564	1.45338e-05	0.00018801	LRRN3
ENSG00000125257	895.879	1.07073	0.247269	4.33022	1.48964e-05	0.000192548	ABCC4
ENSG00000118900	1079.97	1.02948	0.238043	4.32478	1.52686e-05	0.000197203	UBN1
ENSG00000184897	291.442	1.67139	0.386524	4.32416	1.53117e-05	0.000197604	H1FX
ENSG00000134070	291.092	1.38047	0.31935	4.32276	1.54092e-05	0.000198706	IRAK2
ENSG00000127564	46.4145	-2.91966	0.676472	-4.31601	1.58877e-05	0.000204715	PKMYT1
ENSG00000187699	74.9837	-2.17538	0.504116	-4.31523	1.5944e-05	0.000205279	C2orf88
ENSG00000260977	65.1516	-2.28326	0.529152	-4.31494	1.59645e-05	0.000205381	RP11-333I13.1
ENSG00000223573	17.8221	3.28455	0.761243	4.31472	1.59805e-05	0.000205426	TINCR
ENSG00000232472	1597.39	-0.985127	0.228365	-4.31382	1.60456e-05	0.000206101	EEF1B2P3
ENSG00000135069	776.752	2.79369	0.647842	4.3123	1.61562e-05	0.000207359	PSAT1
ENSG00000133321	76.5492	-2.19356	0.508762	-4.31156	1.62104e-05	0.000207892	RARRES3
ENSG00000246922	160.796	1.71699	0.398308	4.3107	1.62738e-05	0.000208542	UBAP1L
ENSG00000131069	459.804	1.30513	0.302928	4.30837	1.64465e-05	0.000210498	ACSS2
ENSG00000160307	54.2852	-2.43334	0.564804	-4.30829	1.64522e-05	0.000210498	S100B
ENSG00000214535	1645.91	-1.13737	0.264049	-4.30742	1.65172e-05	0.000211164	RPS15AP1
ENSG00000267577	40.3432	-2.99721	0.695855	-4.30723	1.65315e-05	0.000211183	CTD-2587H24.5
ENSG00000011021	394.528	1.33591	0.310203	4.30656	1.65814e-05	0.000211655	CLCN6
ENSG00000159314	84.1882	2.13883	0.496846	4.30481	1.67133e-05	0.000213172	ARHGAP27
ENSG00000006831	1312.66	1.00823	0.234235	4.30437	1.67462e-05	0.000213425	ADIPOR2
ENSG00000169359	935.247	1.0626	0.24691	4.30358	1.68059e-05	0.00021402	SLC33A1
ENSG00000133105	17.3113	-3.282	0.762877	-4.30214	1.69157e-05	0.000215252	RXFP2
ENSG00000010310	17.7645	3.27533	0.761395	4.30174	1.69459e-05	0.000215468	GIPR
ENSG00000132963	2626.73	-1.08814	0.253169	-4.29806	1.723e-05	0.000218911	POMP
ENSG00000106399	195.381	-1.56575	0.364424	-4.29651	1.73511e-05	0.000220278	RPA3
ENSG00000124942	16077.6	-1.03791	0.241727	-4.29374	1.75689e-05	0.000222871	AHNAK
ENSG00000109475	3294.4	-1.26007	0.293625	-4.29141	1.7754e-05	0.000225045	RPL34
ENSG00000256940	105.435	-1.96562	0.458252	-4.28938	1.79169e-05	0.000226934	RP11-783K16.5
ENSG00000152760	65.1549	-2.45428	0.572357	-4.28802	1.8027e-05	0.000228152	TCTEX1D1
ENSG00000166900	408.296	1.24051	0.289361	4.28708	1.81039e-05	0.000228948	STX3
ENSG00000256968	154.203	-2.05927	0.480458	-4.28606	1.8187e-05	0.000229822	SNRPEP2
ENSG00000121039	239.407	1.51589	0.353873	4.28371	1.838e-05	0.000231903	RDH10
ENSG00000127993	231.886	1.54009	0.359521	4.28372	1.83791e-05	0.000231903	RBM48
ENSG00000173848	1279.21	-1.11084	0.25933	-4.28351	1.83971e-05	0.00023194	NET1
ENSG00000197063	1594.86	0.976334	0.228017	4.28185	1.85345e-05	0.000233492	MAFG
ENSG00000137628	215.479	-1.68762	0.394321	-4.27981	1.87056e-05	0.000235466	DDX60
ENSG00000216740	403.354	-1.28686	0.3007	-4.27953	1.87285e-05	0.000235573	ANXA2P3
ENSG00000145431	1412.58	-1.00305	0.234414	-4.27894	1.87785e-05	0.000236022	PDGFC
ENSG00000136160	75.781	2.3857	0.557778	4.27715	1.89302e-05	0.000237563	EDNRB
ENSG00000151929	1047.18	1.04298	0.243843	4.27726	1.89206e-05	0.000237563	BAG3
ENSG00000171552	1275.13	-0.97626	0.228477	-4.27289	1.92953e-05	0.000241799	BCL2L1
ENSG00000242358	498.916	-1.35885	0.318017	-4.27287	1.92973e-05	0.000241799	RPS21P4
ENSG00000172020	95.7587	-2.23929	0.524547	-4.269	1.96354e-05	0.000245848	GAP43
ENSG00000103449	97.9911	2.14167	0.50173	4.26857	1.96731e-05	0.000246131	SALL1
ENSG00000065613	2086.21	1.013	0.237492	4.2654	1.99547e-05	0.000249133	SLK
ENSG00000101843	534.09	-1.24867	0.292747	-4.26535	1.99586e-05	0.000249133	PSMD10
ENSG00000162733	3556.44	-0.984852	0.230888	-4.26549	1.99463e-05	0.000249133	DDR2
ENSG00000196628	896.774	-1.12257	0.263264	-4.26407	2.00741e-05	0.000250383	TCF4
ENSG00000135480	36.4423	-2.78525	0.653288	-4.26343	2.01313e-05	0.000250906	KRT7
ENSG00000153044	84.6171	-2.06958	0.485709	-4.26094	2.03572e-05	0.000253528	CENPH
ENSG00000197921	16.459	-3.25329	0.763551	-4.26074	2.03752e-05	0.00025356	HES5
ENSG00000149548	47.4909	-2.76808	0.649735	-4.26032	2.04134e-05	0.000253707	CCDC15
ENSG00000230079	45.2281	2.67965	0.628986	4.26027	2.0418e-05	0.000253707	RP11-535K18.2
ENSG00000060140	18.4638	-3.21905	0.755644	-4.26001	2.04419e-05	0.000253811	STYK1
ENSG00000126247	2884.87	-0.925514	0.217355	-4.25808	2.06186e-05	0.000255779	CAPNS1
ENSG00000136158	846.444	1.44613	0.339631	4.25794	2.06316e-05	0.000255779	SPRY2
ENSG00000198142	342.876	1.35765	0.318869	4.25771	2.06527e-05	0.000255847	SOWAHC
ENSG00000120860	439.953	-1.26898	0.29811	-4.25674	2.0743e-05	0.000256771	CCDC53
ENSG00000128050	1036.43	-1.09223	0.256737	-4.25427	2.09735e-05	0.000259428	PAICS
ENSG00000105372	8646.24	-0.919524	0.216153	-4.25403	2.09955e-05	0.000259505	RPS19
ENSG00000168229	73.2499	2.44445	0.574892	4.25202	2.1185e-05	0.00026165	PTGDR
ENSG00000184557	761.21	-1.17655	0.276803	-4.25049	2.13302e-05	0.000263244	SOCS3
ENSG00000080546	473.876	1.20145	0.28271	4.24977	2.13994e-05	0.000263701	SESN1
ENSG00000232098	124.473	1.83923	0.432773	4.24987	2.13898e-05	0.000263701	CTD-2619J13.14
ENSG00000169976	1141.89	-1.01172	0.238092	-4.2493	2.14443e-05	0.000264055	SF3B5
ENSG00000119705	554.059	-1.33569	0.314539	-4.2465	2.17132e-05	0.000267166	SLIRP
ENSG00000102935	193.892	-1.63396	0.385435	-4.23926	2.24256e-05	0.000275724	ZNF423
ENSG00000119537	1309.69	1.00513	0.237312	4.23547	2.28078e-05	0.000280213	KDSR
ENSG00000137216	636.44	1.16064	0.274069	4.23485	2.28709e-05	0.000280777	TMEM63B
ENSG00000141837	128.583	1.87846	0.443609	4.23451	2.29054e-05	0.00028099	CACNA1A
ENSG00000188517	43.5718	-2.57575	0.60839	-4.23372	2.29857e-05	0.000281764	COL25A1
ENSG00000096696	2573.82	-0.923821	0.218231	-4.23322	2.30371e-05	0.000282182	DSP
ENSG00000125351	363.369	1.28125	0.30271	4.23259	2.31013e-05	0.000282637	UPF3B
ENSG00000145040	47.5453	2.62074	0.619217	4.23235	2.3126e-05	0.000282637	UCN2
ENSG00000228847	204.783	-1.53898	0.363622	-4.23236	2.31251e-05	0.000282637	ATP5G2P4
ENSG00000139239	2833.27	-0.889313	0.210312	-4.22854	2.3521e-05	0.000287037	RPL14P1
ENSG00000184205	1066.23	1.02681	0.242824	4.22861	2.35137e-05	0.000287037	TSPYL2
ENSG00000169851	137.113	-1.84594	0.436638	-4.22762	2.36179e-05	0.000288004	PCDH7
ENSG00000065320	43.423	2.85218	0.674698	4.22734	2.36473e-05	0.000288149	NTN1
ENSG00000118160	33.8432	2.92077	0.691053	4.22655	2.37302e-05	0.000288944	SLC8A2
ENSG00000234782	2988.43	-0.910552	0.215477	-4.22575	2.3815e-05	0.000289761	TPT1P9
ENSG00000105136	193.833	1.5953	0.377581	4.22505	2.38892e-05	0.000290448	ZNF419
ENSG00000030419	128.608	-1.79452	0.424756	-4.22483	2.39122e-05	0.000290511	IKZF2
ENSG00000250722	471.972	-1.39847	0.331358	-4.22042	2.43843e-05	0.000296028	SEPP1
ENSG00000080561	138.351	1.98007	0.469314	4.21906	2.45318e-05	0.000297599	MID2
ENSG00000107223	2502.86	-0.935485	0.221836	-4.21701	2.47561e-05	0.000300097	EDF1
ENSG00000125629	802.2	1.03583	0.245727	4.21534	2.49397e-05	0.000302099	INSIG2
ENSG00000130402	5365.63	-0.90005	0.213596	-4.21379	2.51118e-05	0.000303958	ACTN4
ENSG00000156113	1687.12	0.983275	0.233359	4.21357	2.51362e-05	0.000304029	KCNMA1
ENSG00000058272	1676.33	-0.991714	0.235604	-4.20924	2.56228e-05	0.000309686	PPP1R12A
ENSG00000242086	279.28	1.35615	0.322324	4.20742	2.583e-05	0.00031196	LINC00969
ENSG00000090530	438.118	-1.34354	0.319397	-4.20648	2.5938e-05	0.000312803	LEPREL1
ENSG00000116133	1228.59	0.99712	0.23704	4.20655	2.59302e-05	0.000312803	DHCR24
ENSG00000101849	502.423	1.2564	0.298757	4.20543	2.6059e-05	0.000314031	TBL1X
ENSG00000235916	294.52	-1.3499	0.321018	-4.20507	2.60998e-05	0.000314291	RP13-444K19.1
ENSG00000136068	2969.84	-1.12209	0.266893	-4.20428	2.6192e-05	0.00031517	FLNB
ENSG00000164342	143.551	-1.74189	0.414404	-4.20336	2.6298e-05	0.000316213	TLR3
ENSG00000176658	614.748	1.10532	0.263169	4.20003	2.66879e-05	0.000320666	MYO1D
ENSG00000168393	251.514	-1.502	0.357745	-4.19852	2.68661e-05	0.00032257	DTYMK
ENSG00000122691	306.679	1.44363	0.343865	4.19825	2.6898e-05	0.000322717	TWIST1
ENSG00000172716	684.485	-1.28112	0.30519	-4.19777	2.69555e-05	0.00032317	SLFN11
ENSG00000151276	380.89	-1.58648	0.377983	-4.19722	2.70211e-05	0.00032372	MAGI1
ENSG00000083223	890.645	1.05255	0.250877	4.19549	2.72282e-05	0.000325962	ZCCHC6
ENSG00000230989	1619.11	-1.0562	0.251784	-4.19488	2.7302e-05	0.000326607	HSBP1
ENSG00000173166	2082.61	-0.91339	0.218134	-4.18728	2.82315e-05	0.00033748	RAPH1
ENSG00000179134	1365.59	1.0376	0.247812	4.18707	2.82579e-05	0.000337548	SAMD4B
ENSG00000157693	258.867	1.39149	0.332389	4.18632	2.83508e-05	0.000338412	C9orf91
ENSG00000141699	858.37	1.01167	0.241684	4.18593	2.84e-05	0.000338753	FAM134C
ENSG00000139329	4229.12	-1.00547	0.240281	-4.18457	2.85704e-05	0.000340537	LUM
ENSG00000228716	127.146	-1.75332	0.419412	-4.18042	2.90969e-05	0.00034656	DHFR
ENSG00000110092	8329.25	-1.03092	0.246828	-4.17668	2.95791e-05	0.000352048	CCND1
ENSG00000167378	688.736	1.1272	0.269926	4.17594	2.96757e-05	0.000352941	IRGQ
ENSG00000137825	24.6164	3.05352	0.731278	4.17559	2.97211e-05	0.000353224	ITPKA
ENSG00000115163	36.8097	-2.6462	0.633934	-4.17425	2.98966e-05	0.000355052	CENPA
ENSG00000141551	1614.09	1.0242	0.245376	4.17399	2.99305e-05	0.000355197	CSNK1D
ENSG00000104979	934.496	-1.08935	0.261081	-4.17245	3.01345e-05	0.000357358	C19orf53
ENSG00000183648	868.814	-1.39369	0.334094	-4.17155	3.02532e-05	0.000358507	NDUFB1
ENSG00000152439	153.674	1.66043	0.398101	4.17088	3.03422e-05	0.000359301	ZNF773
ENSG00000205413	557.746	-1.12303	0.269372	-4.16908	3.05836e-05	0.000361898	SAMD9
ENSG00000077092	59.7558	-2.52662	0.606347	-4.16695	3.087e-05	0.000364497	RARB
ENSG00000197879	2740.13	-0.913658	0.219255	-4.1671	3.08497e-05	0.000364497	MYO1C
ENSG00000226674	39.6245	-2.56726	0.616084	-4.16707	3.08541e-05	0.000364497	TEX41
ENSG00000188070	588.688	1.21867	0.292512	4.16623	3.09675e-05	0.000365185	C11orf95
ENSG00000204287	3165.02	-0.929173	0.223027	-4.16619	3.09729e-05	0.000365185	HLA-DRA
ENSG00000151553	1227.06	-0.985301	0.236593	-4.16454	3.11985e-05	0.000367581	FAM160B1
ENSG00000121741	1301.84	0.940667	0.225956	4.16305	3.14028e-05	0.000369722	ZMYM2
ENSG00000213853	1741.31	0.966397	0.232212	4.16171	3.1588e-05	0.000371635	EMP2
ENSG00000071246	195.688	1.65619	0.397988	4.1614	3.16305e-05	0.000371643	VASH1
ENSG00000160310	909.019	-1.03849	0.249555	-4.16137	3.1634e-05	0.000371643	PRMT2
ENSG00000105855	537.806	-2.70054	0.649062	-4.16068	3.17308e-05	0.000372246	ITGB8
ENSG00000144354	28.8588	-3.04044	0.730728	-4.16083	3.17087e-05	0.000372246	CDCA7
ENSG00000230333	31.2326	2.91668	0.701373	4.15853	3.20307e-05	0.000375495	AC004538.3
ENSG00000092871	378.147	1.35372	0.325594	4.15768	3.21499e-05	0.000376623	RFFL
ENSG00000164483	38.4932	-2.87661	0.692085	-4.15644	3.23246e-05	0.000378399	SAMD3
ENSG00000035499	56.6031	-2.36129	0.568244	-4.15541	3.24704e-05	0.000379834	DEPDC1B
ENSG00000114850	5206.23	-1.03212	0.248394	-4.15519	3.25011e-05	0.000379922	SSR3
ENSG00000225471	823.218	-1.1235	0.270627	-4.15145	3.30369e-05	0.00038591	RP11-262D11.2
ENSG00000181104	1409.48	-0.966355	0.232833	-4.15043	3.31855e-05	0.000387369	F2R
ENSG00000157227	25519.2	0.97213	0.234292	4.14922	3.33608e-05	0.000389138	MMP14
ENSG00000113810	1131.7	-1.22575	0.295653	-4.1459	3.38486e-05	0.000394547	SMC4
ENSG00000173436	297.649	-1.30817	0.315587	-4.14519	3.3953e-05	0.000395483	MINOS1
ENSG00000100439	870.29	1.20708	0.291264	4.14429	3.40875e-05	0.000396767	ABHD4
ENSG00000198053	553.429	1.19347	0.28805	4.14326	3.42396e-05	0.000398254	SIRPA
ENSG00000168028	1721.01	-0.921342	0.222412	-4.14251	3.4353e-05	0.00039929	RPSA
ENSG00000102317	3537.12	-0.896783	0.21656	-4.14103	3.45745e-05	0.000401579	RBM3
ENSG00000124831	2070.86	1.02685	0.248012	4.1403	3.46849e-05	0.000402575	LRRFIP1
ENSG00000136521	673.924	-1.12949	0.272892	-4.13897	3.48873e-05	0.000404638	NDUFB5
ENSG00000119650	319.366	-1.30225	0.314855	-4.13602	3.53378e-05	0.000409573	IFT43
ENSG00000165801	1176.82	1.07678	0.260384	4.13535	3.54408e-05	0.000410477	ARHGEF40
ENSG00000120594	530.605	1.29431	0.313108	4.13375	3.56894e-05	0.000413064	PLXDC2
ENSG00000133316	249.64	1.45019	0.35087	4.13312	3.57876e-05	0.000413908	WDR74
ENSG00000005243	685.609	-1.19647	0.289622	-4.13115	3.60958e-05	0.000417178	COPZ2
ENSG00000171843	200.947	1.4985	0.36279	4.13048	3.62008e-05	0.000418096	MLLT3
ENSG00000125772	1184.55	1.01674	0.246422	4.12603	3.69076e-05	0.000425959	GPCPD1
ENSG00000072110	5573.49	-0.928339	0.225008	-4.12582	3.69424e-05	0.00042606	ACTN1
ENSG00000196262	3319.36	-0.922419	0.223603	-4.12525	3.70338e-05	0.000426814	PPIA
ENSG00000153253	22.5914	-3.04302	0.737819	-4.12435	3.71788e-05	0.000428184	SCN3A
ENSG00000226549	132.494	2.06776	0.501382	4.12413	3.72141e-05	0.000428289	SCDP1
ENSG00000251400	358.059	-1.2733	0.308789	-4.12354	3.73098e-05	0.000429089	ALDH7A1P1
ENSG00000026950	305.167	-1.31861	0.319796	-4.12326	3.7354e-05	0.000429296	BTN3A1
ENSG00000150787	400.356	-1.19082	0.288846	-4.12267	3.74506e-05	0.000430104	PTS
ENSG00000085662	1784.36	0.909795	0.220698	4.12235	3.75028e-05	0.000430357	AKR1B1
ENSG00000100124	254.05	1.3835	0.33562	4.12221	3.75252e-05	0.000430357	ANKRD54
ENSG00000165312	184.295	1.53208	0.371717	4.12164	3.76185e-05	0.000431126	OTUD1
ENSG00000204946	288.632	1.32005	0.320367	4.12044	3.78148e-05	0.000433073	ZNF783
ENSG00000204611	151.499	1.62553	0.394658	4.11883	3.80801e-05	0.000435805	ZNF616
ENSG00000228612	150.621	-1.6592	0.40286	-4.11854	3.81273e-05	0.000436041	HK2P1
ENSG00000101670	65.0411	2.43013	0.590153	4.1178	3.82507e-05	0.000436973	LIPG
ENSG00000122641	16811.1	1.08797	0.264215	4.11773	3.82621e-05	0.000436973	INHBA
ENSG00000163702	463.935	1.19889	0.291276	4.116	3.85511e-05	0.000439966	IL17RC
ENSG00000067082	3389.73	-0.912757	0.222025	-4.11106	3.93847e-05	0.000449167	KLF6
ENSG00000182606	940.203	-1.03271	0.251298	-4.1095	3.96509e-05	0.000451888	TRAK1
ENSG00000136802	1384.04	0.9885	0.240572	4.10896	3.97453e-05	0.000452649	LRRC8A
ENSG00000232070	32.7727	2.8295	0.688784	4.10797	3.99151e-05	0.000454267	TMEM253
ENSG00000241494	314.183	-1.30765	0.318478	-4.10592	4.02716e-05	0.000458005	RP11-796G6.1
ENSG00000105889	204.716	-1.61438	0.393311	-4.10459	4.05037e-05	0.000460326	STEAP1B
ENSG00000126804	1158.56	1.00154	0.244073	4.10342	4.07079e-05	0.000462326	ZBTB1
ENSG00000164574	1845.94	-0.899757	0.21929	-4.10304	4.07756e-05	0.000462773	GALNT10
ENSG00000179388	174.439	-1.63731	0.39926	-4.10085	4.11637e-05	0.000466647	EGR3
ENSG00000242802	734.879	1.27937	0.311982	4.10079	4.11739e-05	0.000466647	AP5Z1
ENSG00000184924	236.624	-1.53491	0.374551	-4.09798	4.16768e-05	0.00047202	PTRHD1
ENSG00000116990	23.4811	2.95804	0.722104	4.09642	4.19591e-05	0.000474888	MYCL
ENSG00000145708	34.6399	2.72327	0.665174	4.09406	4.2388e-05	0.000479297	CRHBP
ENSG00000168894	787.105	-1.22957	0.300339	-4.09396	4.24071e-05	0.000479297	RNF181
ENSG00000105835	1107.9	1.18171	0.288773	4.09217	4.2735e-05	0.000482338	NAMPT
ENSG00000173163	253.951	-1.35862	0.331993	-4.09232	4.27077e-05	0.000482338	COMMD1
ENSG00000041982	6116.56	-0.820027	0.200477	-4.09038	4.3066e-05	0.000485514	TNC
ENSG00000146592	242.212	1.44399	0.353026	4.09033	4.30757e-05	0.000485514	CREB5
ENSG00000119403	175.72	-1.50234	0.367397	-4.08916	4.32934e-05	0.000487632	PHF19
ENSG00000137502	369.555	-1.29929	0.317809	-4.08825	4.34632e-05	0.000489207	RAB30
ENSG00000166145	29.7337	2.90204	0.709887	4.08803	4.35059e-05	0.000489352	SPINT1
ENSG00000178718	63.1823	2.64112	0.646099	4.08779	4.35502e-05	0.000489514	RPP25
ENSG00000237214	1118.28	-0.99477	0.243433	-4.08642	4.38085e-05	0.000492079	RP11-12M9.3
ENSG00000204388	397.712	1.43295	0.350744	4.08546	4.39895e-05	0.000493774	HSPA1B
ENSG00000038427	21995.6	-1.03842	0.254205	-4.08498	4.40809e-05	0.000494461	VCAN
ENSG00000082497	286.835	1.43631	0.352092	4.07935	4.51623e-05	0.000506244	SERTAD4
ENSG00000129596	196.375	1.59156	0.39023	4.07851	4.53254e-05	0.000507725	CDO1
ENSG00000082269	144.845	1.75841	0.431207	4.07788	4.54487e-05	0.000508758	FAM135A
ENSG00000151240	1075.56	1.07206	0.262928	4.07739	4.55433e-05	0.000509121	DIP2C
ENSG00000253864	57.0754	-2.3773	0.583041	-4.07742	4.55387e-05	0.000509121	AC131025.8
ENSG00000048540	30.8349	2.80142	0.687394	4.07542	4.59319e-05	0.000512308	LMO3
ENSG00000118514	31.369	2.763	0.677987	4.07531	4.59535e-05	0.000512308	ALDH8A1
ENSG00000130338	735.868	1.02196	0.250755	4.07555	4.59065e-05	0.000512308	TULP4
ENSG00000162645	218.784	-1.60676	0.39425	-4.07549	4.59178e-05	0.000512308	GBP2
ENSG00000166681	1956.4	-0.943995	0.231791	-4.07262	4.64879e-05	0.000517913	NGFRAP1
ENSG00000112874	176.815	-1.50943	0.370717	-4.07166	4.66798e-05	0.000519698	NUDT12
ENSG00000145779	157.208	-1.65934	0.407611	-4.07089	4.68329e-05	0.000521048	TNFAIP8
ENSG00000148343	453.729	1.16857	0.287073	4.07062	4.68876e-05	0.000521302	FAM73B
ENSG00000135835	166.21	1.58569	0.389818	4.06778	4.74627e-05	0.000527339	KIAA1614
ENSG00000110047	944.518	-0.982907	0.241667	-4.06719	4.75829e-05	0.000528315	EHD1
ENSG00000169020	840.645	-1.2673	0.311695	-4.06584	4.78598e-05	0.000530671	ATP5I
ENSG00000215482	213.758	-1.71178	0.421002	-4.06596	4.78347e-05	0.000530671	CALM2P3
ENSG00000122254	16.675	3.10778	0.76443	4.06548	4.79332e-05	0.000531125	HS3ST2
ENSG00000186532	258.237	1.39316	0.342802	4.06405	4.82276e-05	0.000534025	SMYD4
ENSG00000136717	931.49	1.10118	0.270975	4.06377	4.82874e-05	0.00053414	BIN1
ENSG00000220884	41.2448	-2.72726	0.671129	-4.06369	4.83032e-05	0.00053414	MESTP1
ENSG00000196878	242.4	1.37836	0.339204	4.0635	4.83418e-05	0.000534207	LAMB3
ENSG00000166860	191.082	1.47634	0.363457	4.06195	4.86644e-05	0.000537409	ZBTB39
ENSG00000121774	1067.04	-0.986801	0.242986	-4.06114	4.8834e-05	0.000538918	KHDRBS1
ENSG00000096092	295.493	-1.28013	0.315316	-4.05983	4.91083e-05	0.00054158	TMEM14A
ENSG00000145681	166.189	-1.75159	0.431604	-4.05833	4.94256e-05	0.000544713	HAPLN1
ENSG00000168899	485.481	-1.26948	0.313221	-4.05297	5.05717e-05	0.000556969	VAMP5
ENSG00000239559	828.353	-1.28166	0.316486	-4.04967	5.12899e-05	0.000564499	RPL37P2
ENSG00000162551	223.51	-1.59652	0.394368	-4.04831	5.1588e-05	0.000567345	ALPL
ENSG00000165490	61.5101	-2.65098	0.654856	-4.04818	5.16177e-05	0.000567345	C11orf82
ENSG00000133112	30163.8	-0.829288	0.20492	-4.04689	5.19033e-05	0.000570101	TPT1
ENSG00000141552	904.767	-1.10377	0.272832	-4.04561	5.21876e-05	0.000572839	ANAPC11
ENSG00000177125	316.992	1.24778	0.30845	4.04534	5.22476e-05	0.000573113	ZBTB34
ENSG00000105559	250.689	-1.43917	0.355903	-4.04372	5.26107e-05	0.00057671	PLEKHA4
ENSG00000111962	360.56	1.19492	0.295641	4.04178	5.30464e-05	0.000581098	UST
ENSG00000240244	18.6735	3.03305	0.750486	4.04145	5.31227e-05	0.000581544	GAPDHP33
ENSG00000130508	7413.28	0.849777	0.210392	4.03902	5.36748e-05	0.000586941	PXDN
ENSG00000147324	530.937	1.1556	0.286112	4.03897	5.36873e-05	0.000586941	MFHAS1
ENSG00000197746	17391.7	0.852007	0.210994	4.03806	5.38959e-05	0.000588828	PSAP
ENSG00000062716	2909.4	0.863913	0.213964	4.03765	5.3989e-05	0.000589452	VMP1
ENSG00000174442	310.213	-1.4647	0.362889	-4.03621	5.4321e-05	0.000592681	ZWILCH
ENSG00000233270	143.282	-1.75857	0.435762	-4.03562	5.44587e-05	0.000593788	SNRPEP4
ENSG00000143816	64.7639	2.62324	0.65023	4.03433	5.47587e-05	0.000596662	WNT9A
ENSG00000021645	39.5649	-2.70505	0.671165	-4.03039	5.56851e-05	0.000606353	NRXN3
ENSG00000233927	1073.68	-0.944802	0.234602	-4.02726	5.64315e-05	0.000614073	RPS28
ENSG00000186684	182.095	1.48521	0.368839	4.02671	5.65639e-05	0.000615104	CYP27C1
ENSG00000170485	422.377	1.20227	0.2986	4.02634	5.66523e-05	0.000615657	NPAS2
ENSG00000163531	576.33	-1.37647	0.342174	-4.02272	5.75302e-05	0.000624258	NFASC
ENSG00000188229	1974.97	-0.975692	0.242534	-4.0229	5.74857e-05	0.000624258	TUBB4B
ENSG00000233913	1292.66	-0.983842	0.244578	-4.0226	5.75582e-05	0.000624258	CTC-575D19.1
ENSG00000101868	171.495	-1.64999	0.410219	-4.02223	5.76505e-05	0.000624845	POLA1
ENSG00000225200	438.428	-1.12897	0.280776	-4.02089	5.79794e-05	0.000627995	AB019441.29
ENSG00000183617	281.75	-1.38615	0.344785	-4.02033	5.81165e-05	0.000629064	MRPL54
ENSG00000154832	361.197	1.18736	0.295491	4.01827	5.86276e-05	0.000634178	CXXC1
ENSG00000128274	484.687	1.18435	0.294792	4.01756	5.88033e-05	0.000635658	A4GALT
ENSG00000067064	1319.28	1.19872	0.298484	4.01601	5.91906e-05	0.000639192	IDI1
ENSG00000212694	212.557	1.41572	0.352526	4.01594	5.92083e-05	0.000639192	AC084018.1
ENSG00000069849	1716.58	1.03625	0.258159	4.01398	5.97033e-05	0.000644111	ATP1B3
ENSG00000179593	15.8856	3.07223	0.765429	4.01374	5.97653e-05	0.000644356	ALOX15B
ENSG00000081870	408.561	-1.24535	0.31032	-4.0131	5.99264e-05	0.000645667	HSPB11
ENSG00000163466	4403.62	-0.936389	0.233346	-4.01287	5.99844e-05	0.000645868	ARPC2
ENSG00000164978	220.274	-1.45449	0.362526	-4.0121	6.01806e-05	0.000647555	NUDT2
ENSG00000213719	3839.98	-0.858932	0.214134	-4.01119	6.04135e-05	0.000649634	CLIC1
ENSG00000116171	1259.23	-1.06042	0.264499	-4.00916	6.09353e-05	0.000654815	SCP2
ENSG00000184785	53.8304	-2.33236	0.581956	-4.00779	6.12887e-05	0.00065818	SMIM10
ENSG00000178202	1357.63	-0.954058	0.238067	-4.00752	6.13591e-05	0.000658504	KDELC2
ENSG00000157110	547.061	-1.09085	0.272258	-4.00667	6.15818e-05	0.000660462	RBPMS
ENSG00000003402	1803.7	0.893996	0.223174	4.00583	6.17993e-05	0.00066236	CFLAR
ENSG00000153094	619.999	2.74933	0.686601	4.00425	6.22133e-05	0.000666362	BCL2L11
ENSG00000205403	619.116	-1.03443	0.258451	-4.00243	6.26942e-05	0.000671074	CFI
ENSG00000165996	86.8988	-1.93488	0.483631	-4.00072	6.31495e-05	0.000675505	PTPLA
ENSG00000129055	748.237	-1.11398	0.278784	-3.99585	6.44618e-05	0.000689093	ANAPC13
ENSG00000119397	87.0738	-1.89029	0.473149	-3.99512	6.46619e-05	0.000690639	CNTRL
ENSG00000176945	51.8177	2.29017	0.573257	3.99501	6.46907e-05	0.000690639	MUC20
ENSG00000150867	562.203	1.06104	0.265663	3.99394	6.49855e-05	0.000693334	PIP4K2A
ENSG00000147027	902.661	-1.02491	0.256872	-3.98997	6.60826e-05	0.00070458	TMEM47
ENSG00000101871	609.647	-1.03622	0.259812	-3.98835	6.65349e-05	0.00070894	MID1
ENSG00000091490	813.532	-1.05162	0.263702	-3.9879	6.666e-05	0.000709812	SEL1L3
ENSG00000228834	276.064	-1.27836	0.320643	-3.98686	6.69538e-05	0.000712477	RP11-249L21.4
ENSG00000197312	565.091	1.1221	0.28148	3.98643	6.7075e-05	0.000713304	DDI2
ENSG00000146416	365.318	-1.22663	0.307731	-3.98604	6.71846e-05	0.000713543	AIG1
ENSG00000198585	769.017	1.00993	0.25336	3.98614	6.7156e-05	0.000713543	NUDT16
ENSG00000165617	297.611	-1.33089	0.333943	-3.98538	6.73731e-05	0.000715081	DACT1
ENSG00000154518	2085.58	-0.914731	0.229603	-3.98396	6.77753e-05	0.000718883	ATP5G3
ENSG00000169504	13785.6	-0.9936	0.249506	-3.98226	6.8262e-05	0.000723577	CLIC4
ENSG00000108641	130.844	-1.66085	0.417099	-3.9819	6.83667e-05	0.000724218	B9D1
ENSG00000164283	734.19	-2.47596	0.621843	-3.98165	6.84398e-05	0.000724524	ESM1
ENSG00000169599	365.703	-1.2312	0.309278	-3.98089	6.8658e-05	0.000726364	NFU1
ENSG00000108262	644.444	1.11292	0.279724	3.97863	6.93142e-05	0.000732834	GIT1
ENSG00000106080	1646.25	-0.94817	0.238408	-3.97708	6.97654e-05	0.000737127	FKBP14
ENSG00000257698	99.5866	-1.99815	0.502436	-3.97692	6.98149e-05	0.000737175	RP11-620J15.3
ENSG00000196935	723.982	-1.15362	0.290317	-3.97367	7.07738e-05	0.000746819	SRGAP1
ENSG00000182263	124.617	-1.65717	0.417361	-3.97059	7.16961e-05	0.000756064	FIGN
ENSG00000112769	12438.3	-0.85355	0.215035	-3.96935	7.20688e-05	0.000759505	LAMA4
ENSG00000129657	1493.48	0.8931	0.225015	3.96907	7.21551e-05	0.000759926	SEC14L1
ENSG00000119950	391.075	1.449	0.365185	3.96784	7.25271e-05	0.000763352	MXI1
ENSG00000213406	554.418	-1.1323	0.28548	-3.9663	7.2997e-05	0.000767805	ANXA2P1
ENSG00000085117	520.242	1.19941	0.302498	3.965	7.33948e-05	0.000771493	CD82
ENSG00000108001	945.358	-1.01103	0.255025	-3.96442	7.35741e-05	0.000772386	EBF3
ENSG00000111906	557.111	-1.05842	0.266976	-3.96449	7.3553e-05	0.000772386	HDDC2
ENSG00000119812	1519.85	-1.05796	0.267107	-3.96082	7.46936e-05	0.000783637	FAM98A
ENSG00000269959	92.2395	2.13314	0.53894	3.95803	7.55692e-05	0.000792316	SPACA6P-AS
ENSG00000133119	117.434	-1.88008	0.475107	-3.95717	7.58438e-05	0.000794568	RFC3
ENSG00000143353	157.648	-1.52847	0.386267	-3.95703	7.5887e-05	0.000794568	LYPLAL1
ENSG00000237697	16.3957	-3.03496	0.767006	-3.9569	7.59296e-05	0.000794568	LINC00312
ENSG00000123836	243.996	1.44755	0.36604	3.95462	7.66552e-05	0.000801649	PFKFB2
ENSG00000271707	279.613	1.25712	0.317909	3.95434	7.67452e-05	0.000802078	ATP1B3P1
ENSG00000132825	116.313	1.76899	0.447397	3.95396	7.68695e-05	0.000802865	PPP1R3D
ENSG00000213560	487.848	-1.25087	0.316385	-3.95363	7.69738e-05	0.000803442	RP11-386I14.3
ENSG00000241547	168.261	-1.54021	0.38959	-3.9534	7.70473e-05	0.000803696	RP11-4K3__A.5
ENSG00000198863	287.934	1.27903	0.323606	3.95242	7.73646e-05	0.000806493	RUNDC1
ENSG00000108175	2965.57	0.978035	0.247536	3.95108	7.77992e-05	0.000810508	ZMIZ1
ENSG00000181744	413.597	1.14311	0.289414	3.94974	7.82363e-05	0.000814542	C3orf58
ENSG00000068784	196.523	-1.5367	0.389189	-3.94847	7.86515e-05	0.000818345	SRBD1
ENSG00000168397	709.493	1.14106	0.289055	3.94756	7.89521e-05	0.000820952	ATG4B
ENSG00000131626	1269.36	0.906793	0.229732	3.94718	7.90771e-05	0.00082173	PPFIA1
ENSG00000001617	157.614	1.54226	0.39094	3.945	7.97996e-05	0.000828186	SEMA3F
ENSG00000163191	2770.84	-0.823371	0.208708	-3.94509	7.97705e-05	0.000828186	S100A11
ENSG00000163827	82.4761	-2.12662	0.539132	-3.94453	7.99567e-05	0.000828886	LRRC2
ENSG00000196352	483.8	2.57145	0.651908	3.9445	7.99683e-05	0.000828886	CD55
ENSG00000152527	511.205	1.06242	0.269376	3.94399	8.01356e-05	0.000830095	PLEKHH2
ENSG00000138134	106.157	-1.8969	0.481039	-3.94335	8.03523e-05	0.000831289	STAMBPL1
ENSG00000161267	72.9946	2.04551	0.518713	3.94344	8.03204e-05	0.000831289	BDH1
ENSG00000176593	156.917	1.80586	0.458621	3.93757	8.23093e-05	0.00085046	CTD-2368P22.1
ENSG00000218261	41.2916	-2.39084	0.607175	-3.93764	8.22859e-05	0.00085046	RP11-96J19.1
ENSG00000077152	188.131	-1.80189	0.457811	-3.93588	8.28936e-05	0.000855957	UBE2T
ENSG00000255248	2478.89	-0.87641	0.222694	-3.93548	8.3029e-05	0.000856815	RP11-166D19.1
ENSG00000170340	670.92	1.07693	0.2737	3.9347	8.32991e-05	0.000859061	B3GNT2
ENSG00000142949	306.45	-1.3664	0.347327	-3.93406	8.3524e-05	0.000860838	PTPRF
ENSG00000145425	1371.44	-0.943526	0.239913	-3.93278	8.39694e-05	0.000864885	RPS3A
ENSG00000137210	464.681	-1.11984	0.284801	-3.93201	8.4239e-05	0.000867036	TMEM14B
ENSG00000158467	336.934	1.20043	0.305308	3.93188	8.42841e-05	0.000867036	AHCYL2
ENSG00000110080	328.366	1.24885	0.317808	3.92957	8.50974e-05	0.000874853	ST3GAL4
ENSG00000011243	696.711	1.02071	0.259812	3.92864	8.5428e-05	0.000877668	AKAP8L
ENSG00000138587	67.561	-2.28364	0.581325	-3.92835	8.55321e-05	0.000877668	MNS1
ENSG00000155252	666.924	1.03019	0.26224	3.92843	8.55035e-05	0.000877668	PI4K2A
ENSG00000179583	138.667	-1.90306	0.484475	-3.92809	8.56229e-05	0.000878051	CIITA
ENSG00000213047	151.74	-1.76081	0.448596	-3.92516	8.66724e-05	0.000888257	DENND1B
ENSG00000237676	263.086	-1.49915	0.382024	-3.92422	8.70113e-05	0.000891172	RPL30P4
ENSG00000120820	485.835	-1.1536	0.294226	-3.92078	8.82627e-05	0.000903424	GLT8D2
ENSG00000075213	493.246	-1.58195	0.403568	-3.91992	8.85795e-05	0.000906101	SEMA3A
ENSG00000185834	481.853	-1.12076	0.286022	-3.91845	8.91206e-05	0.000911066	RPL12P4
ENSG00000100889	191.16	1.61661	0.412625	3.91787	8.93366e-05	0.000912704	PCK2
ENSG00000172893	718.687	1.1175	0.285345	3.9163	8.99174e-05	0.000918065	DHCR7
ENSG00000067560	7062.51	-0.84409	0.215577	-3.91549	9.02226e-05	0.000920034	RHOA
ENSG00000078401	36.0028	-2.46431	0.62937	-3.91552	9.02106e-05	0.000920034	EDN1
ENSG00000138071	6056.45	-0.876946	0.22399	-3.9151	9.0366e-05	0.000920923	ACTR2
ENSG00000172594	317.992	1.2426	0.317539	3.91322	9.10732e-05	0.000927553	SMPDL3A
ENSG00000115875	1149.12	-1.01722	0.26001	-3.91223	9.14491e-05	0.000930802	SRSF7
ENSG00000143891	507.513	1.10763	0.283298	3.90976	9.23866e-05	0.000939761	GALM
ENSG00000272796	28.6374	2.78718	0.713971	3.90377	9.4707e-05	0.000962767	RP1-74M1.3
ENSG00000236552	9437.24	-0.874726	0.224111	-3.90309	9.49727e-05	0.000964869	RPL13AP5
ENSG00000143614	517.076	1.08506	0.278105	3.90161	9.55548e-05	0.000970181	GATAD2B
ENSG00000154359	223.682	1.38292	0.354534	3.90068	9.59244e-05	0.000972125	LONRF1
ENSG00000162704	3126.38	-0.96944	0.248525	-3.90077	9.58861e-05	0.000972125	ARPC5
ENSG00000187498	9169.35	0.917294	0.235159	3.90074	9.59009e-05	0.000972125	COL4A1
ENSG00000171316	163.065	1.52926	0.392222	3.89896	9.66077e-05	0.000978444	CHD7
ENSG00000104825	188.155	1.56799	0.402176	3.89876	9.66877e-05	0.000978649	NFKBIB
ENSG00000140319	2225.9	-0.851984	0.218618	-3.89713	9.73378e-05	0.000984621	SRP14
ENSG00000170624	425.92	1.32845	0.341109	3.89451	9.83973e-05	0.000994724	SGCD
ENSG00000094916	1532.24	-1.00356	0.258108	-3.88814	0.000101014	0.00102055	CBX5
ENSG00000213178	1117.67	-1.12558	0.289682	-3.88555	0.000102097	0.00103085	RP11-641D5.1
ENSG00000134086	751.643	0.98529	0.253622	3.88487	0.000102383	0.0010331	VHL
ENSG00000162337	655.232	-1.41694	0.365019	-3.88182	0.000103677	0.00104552	LRP5
ENSG00000155660	3076.01	-0.857545	0.220933	-3.88148	0.000103825	0.00104636	PDIA4
ENSG00000140961	197.308	1.41323	0.364208	3.88028	0.000104338	0.00105089	OSGIN1
ENSG00000011201	52.0013	-2.24892	0.579626	-3.87996	0.000104476	0.00105163	KAL1
ENSG00000165323	69.3097	2.45208	0.632153	3.87894	0.000104914	0.0010554	FAT3
ENSG00000141576	19.5816	2.88657	0.744238	3.87856	0.000105077	0.00105573	RNF157
ENSG00000173113	778.031	-0.992794	0.25597	-3.87856	0.000105077	0.00105573	TRMT112
ENSG00000100364	747.454	1.17888	0.303982	3.87814	0.00010526	0.00105652	KIAA0930
ENSG00000259358	14.4357	-2.97736	0.767741	-3.87808	0.000105284	0.00105652	RP11-456J20.1
ENSG00000133065	978.064	0.932889	0.240703	3.87569	0.000106324	0.0010663	SLC41A1
ENSG00000143878	2974.52	1.01737	0.262517	3.87546	0.000106423	0.00106664	RHOB
ENSG00000113721	6387.76	0.982227	0.253464	3.87522	0.000106531	0.00106706	PDGFRB
ENSG00000143256	759.818	-0.96264	0.2485	-3.8738	0.000107149	0.00107261	PFDN2
ENSG00000159840	1236.01	-1.07411	0.277336	-3.87296	0.000107523	0.00107569	ZYX
ENSG00000146678	629.427	2.39662	0.619037	3.87153	0.000108155	0.00108045	IGFBP1
ENSG00000166123	335.629	1.19117	0.307673	3.87155	0.000108144	0.00108045	GPT2
ENSG00000181274	136.104	1.94927	0.503502	3.87143	0.000108197	0.00108045	FRAT2
ENSG00000118257	1085.18	1.17859	0.304515	3.87037	0.000108669	0.00108451	NRP2
ENSG00000134278	1154.41	1.02387	0.264591	3.86961	0.000109008	0.00108723	SPIRE1
ENSG00000115112	15.8762	2.9663	0.766687	3.86898	0.000109292	0.0010894	TFCP2L1
ENSG00000187678	1025.69	0.933361	0.241332	3.86753	0.000109941	0.0010952	SPRY4
ENSG00000154380	3821.79	-0.952411	0.246278	-3.86723	0.000110081	0.00109592	ENAH
ENSG00000178146	91.7765	2.12023	0.548608	3.86475	0.000111203	0.00110642	RP1-232L22__B.1
ENSG00000006327	1237.14	-0.939863	0.24331	-3.86282	0.000112084	0.00111316	TNFRSF12A
ENSG00000135750	85.1027	1.93394	0.500634	3.86298	0.000112012	0.00111316	KCNK1
ENSG00000142611	148.132	-1.72077	0.445466	-3.86285	0.000112073	0.00111316	PRDM16
ENSG00000154864	65.4031	-2.28167	0.590751	-3.86231	0.000112319	0.00111482	PIEZO2
ENSG00000115556	299.24	1.41736	0.367207	3.85985	0.000113456	0.00112542	PLCD4
ENSG00000135469	139.601	1.70905	0.442925	3.85857	0.000114054	0.00113023	COQ10A
ENSG00000144840	295.836	-1.25384	0.324954	-3.85851	0.000114079	0.00113023	RABL3
ENSG00000163602	1347.14	0.909983	0.235914	3.85726	0.000114664	0.00113534	RYBP
ENSG00000165629	1650.65	-0.882855	0.229112	-3.85338	0.000116497	0.00115279	ATP5C1
ENSG00000131669	460.963	1.32793	0.344696	3.85247	0.000116934	0.00115642	NINJ1
ENSG00000171729	50.5536	2.3361	0.606551	3.85145	0.00011742	0.00116053	TMEM51
ENSG00000175274	381.845	-1.6808	0.436433	-3.85121	0.000117535	0.00116096	TP53I11
ENSG00000131473	6106.26	0.826184	0.214697	3.84814	0.000119017	0.00117489	ACLY
ENSG00000123999	37.2586	2.63034	0.68387	3.84626	0.000119937	0.00118326	INHA
ENSG00000095587	15.3534	2.94944	0.766985	3.8455	0.000120306	0.00118566	TLL2
ENSG00000172340	462.218	-1.13735	0.295764	-3.84546	0.000120325	0.00118566	SUCLG2
ENSG00000166670	25.8042	2.88298	0.750047	3.84373	0.000121178	0.00119335	MMP10
ENSG00000166272	1641.7	0.847776	0.220596	3.84312	0.000121479	0.00119559	WBP1L
ENSG00000227097	1751.85	-0.987312	0.25693	-3.84272	0.000121678	0.00119683	RP11-742N3.1
ENSG00000021762	613.999	1.25039	0.325434	3.84222	0.000121926	0.00119855	OSBPL5
ENSG00000117600	109.185	-1.89684	0.493711	-3.84201	0.00012203	0.00119885	LPPR4
ENSG00000226380	125.323	-1.72634	0.449362	-3.84175	0.00012216	0.00119941	MIR29A
ENSG00000226604	65.893	2.07127	0.539226	3.84118	0.000122443	0.00120147	PAPPA-AS2
ENSG00000177757	163.1	1.5877	0.413401	3.84059	0.00012274	0.00120366	FAM87B
ENSG00000031691	93.7501	-2.03268	0.529334	-3.84007	0.000122998	0.00120547	CENPQ
ENSG00000146834	472.98	1.09337	0.284772	3.83946	0.000123307	0.00120777	MEPCE
ENSG00000187091	359.439	1.17599	0.306421	3.83783	0.000124125	0.00121506	PLCD1
ENSG00000104320	712.552	-1.00899	0.262944	-3.8373	0.000124397	0.00121627	NBN
ENSG00000220583	235.664	-1.29677	0.337932	-3.83737	0.000124361	0.00121627	RPL35P2
ENSG00000196323	613.094	0.991185	0.258325	3.83697	0.000124563	0.00121717	ZBTB44
ENSG00000172123	140.841	-1.54154	0.401985	-3.83481	0.000125661	0.00122717	SLFN12
ENSG00000079156	239.143	1.58462	0.413284	3.83421	0.000125966	0.00122941	OSBPL6
ENSG00000118418	340.19	-1.15007	0.299963	-3.83403	0.00012606	0.00122959	HMGN3
ENSG00000254087	97.2589	1.78441	0.46554	3.83298	0.000126599	0.00123411	LYN
ENSG00000108518	4076.41	-0.820869	0.214257	-3.83123	0.000127505	0.00124147	PFN1
ENSG00000164080	564.057	1.01332	0.264483	3.83133	0.000127453	0.00124147	RAD54L2
ENSG00000126457	1037.63	-0.93672	0.244563	-3.83018	0.000128048	0.00124601	PRMT1
ENSG00000006007	1371.03	0.903948	0.236155	3.82778	0.000129304	0.00125749	GDE1
ENSG00000133657	5258.38	-0.875779	0.228889	-3.82621	0.000130132	0.00126479	ATP13A3
ENSG00000164038	385.071	1.26548	0.330754	3.82605	0.000130214	0.00126484	SLC9B2
ENSG00000082438	66.5646	-1.95882	0.512104	-3.82505	0.000130747	0.00126926	COBLL1
ENSG00000110619	1190.66	0.962492	0.251641	3.82486	0.000130849	0.0012695	CARS
ENSG00000119139	582.521	-1.16413	0.304465	-3.82351	0.000131563	0.00127491	TJP2
ENSG00000155256	493.209	1.04558	0.273458	3.82355	0.000131543	0.00127491	ZFYVE27
ENSG00000189056	83.8187	-1.94108	0.507983	-3.82116	0.000132827	0.0012864	RELN
ENSG00000188206	465.479	1.11295	0.291274	3.82096	0.000132935	0.00128669	HNRNPU-AS1
ENSG00000145348	363.536	-1.22088	0.31973	-3.81848	0.000134278	0.00129892	TBCK
ENSG00000135333	42.7262	-2.5124	0.658236	-3.81686	0.000135161	0.00130515	EPHA7
ENSG00000172345	82.1632	-1.8391	0.481835	-3.81687	0.000135154	0.00130515	STARD5
ENSG00000198925	1210.92	0.94371	0.247231	3.81712	0.00013502	0.00130515	ATG9A
ENSG00000075618	1123.59	-1.11992	0.293434	-3.81661	0.000135298	0.0013057	FSCN1
ENSG00000218175	7527.07	-0.842187	0.220735	-3.81537	0.000135979	0.0013115	AC016739.2
ENSG00000100632	1588.21	-0.970445	0.254509	-3.813	0.000137288	0.00132334	ERH
ENSG00000130724	910.373	-0.992696	0.260528	-3.81032	0.000138785	0.00133699	CHMP2A
ENSG00000226221	1736.72	-1.0787	0.283117	-3.81009	0.000138918	0.00133748	AC022431.1
ENSG00000165507	496.597	1.04798	0.275404	3.80525	0.000141664	0.00136312	C10orf10
ENSG00000168140	3710.03	1.16968	0.307677	3.80164	0.00014374	0.00138228	VASN
ENSG00000060656	438.071	1.33907	0.352359	3.80031	0.000144513	0.0013889	PTPRU
ENSG00000197702	2292.65	-0.819024	0.215554	-3.79963	0.000144913	0.00139193	PARVA
ENSG00000230836	14.1183	-2.91856	0.768368	-3.79839	0.000145639	0.00139808	AC104135.4
ENSG00000135436	37.4522	2.57722	0.67861	3.79779	0.000145989	0.00140063	FAM186B
ENSG00000127472	34.9152	-2.66554	0.701975	-3.79721	0.000146337	0.00140232	PLA2G5
ENSG00000196268	132.423	1.7358	0.457112	3.79731	0.000146278	0.00140232	ZNF493
ENSG00000106546	1780.81	-0.925649	0.243792	-3.79688	0.00014653	0.00140335	AHR
ENSG00000164402	579.091	-1.05451	0.27786	-3.79512	0.000147571	0.00141249	2008-09-01
ENSG00000267680	386.26	1.14218	0.300976	3.79491	0.000147695	0.00141285	ZNF224
ENSG00000162769	188.028	1.37416	0.362395	3.79189	0.000149506	0.00142934	FLVCR1
ENSG00000052802	1483.53	1.08507	0.286234	3.79086	0.000150125	0.00143443	MSMO1
ENSG00000179818	195.609	1.36677	0.360558	3.7907	0.000150221	0.0014345	PCBP1-AS1
ENSG00000026652	510.66	1.04818	0.276558	3.79011	0.000150581	0.0014346	AGPAT4
ENSG00000125352	261.329	1.25933	0.332263	3.79015	0.000150555	0.0014346	RNF113A
ENSG00000136868	1464.49	1.05159	0.277435	3.79041	0.000150397	0.0014346	SLC31A1
ENSG00000175265	472.24	1.22086	0.322109	3.79021	0.000150518	0.0014346	GOLGA8A
ENSG00000198918	1083.04	-1.08756	0.286987	-3.78956	0.000150912	0.00143691	RPL39
ENSG00000167272	241.766	-1.34124	0.354021	-3.78857	0.000151514	0.00144181	POP5
ENSG00000068724	407.081	-1.11998	0.295678	-3.78784	0.000151965	0.00144318	TTC7A
ENSG00000106479	358.352	1.34202	0.354302	3.78779	0.000151994	0.00144318	ZNF862
ENSG00000109062	89.6472	1.82984	0.483106	3.78767	0.000152069	0.00144318	SLC9A3R1
ENSG00000177600	4459.65	-0.798726	0.210878	-3.78762	0.000152099	0.00144318	RPLP2
ENSG00000186806	54.808	2.1103	0.557077	3.78817	0.000151763	0.00144318	VSIG10L
ENSG00000196189	97.8556	-1.85392	0.489584	-3.78672	0.00015265	0.00144757	SEMA4A
ENSG00000154217	1226.72	2.17257	0.574126	3.78414	0.000154243	0.00146183	PITPNC1
ENSG00000106266	467.896	1.08972	0.288212	3.78097	0.000156221	0.00147972	SNX8
ENSG00000155961	14.6331	2.9026	0.767816	3.78034	0.000156617	0.00148261	RAB39B
ENSG00000140941	2141.46	0.830771	0.219872	3.77843	0.000157819	0.00149312	MAP1LC3B
ENSG00000188997	432.518	1.0755	0.284659	3.77822	0.000157952	0.00149352	KCTD21
ENSG00000147669	518.015	-1.02556	0.271471	-3.77778	0.000158232	0.0014953	POLR2K
ENSG00000102309	300.653	-1.36943	0.362675	-3.77592	0.000159421	0.00150539	PIN4
ENSG00000103365	463.17	1.08597	0.287612	3.77582	0.000159483	0.00150539	GGA2
ENSG00000109906	14.8817	2.89791	0.767695	3.77482	0.000160122	0.00151002	ZBTB16
ENSG00000164604	63.9143	-1.98176	0.525002	-3.77477	0.000160158	0.00151002	GPR85
ENSG00000196465	575.832	-1.17918	0.312405	-3.77452	0.000160315	0.00151063	MYL6B
ENSG00000231007	50.6018	-2.23525	0.592381	-3.77333	0.000161081	0.00151698	CDC20P1
ENSG00000187605	382.106	1.1311	0.299826	3.77252	0.000161608	0.00152107	TET3
ENSG00000181896	101.052	1.69255	0.448839	3.77096	0.000162621	0.00152972	ZNF101
ENSG00000060237	3757.33	0.774819	0.205501	3.77038	0.000162999	0.00153152	WNK1
ENSG00000186665	111.62	1.67988	0.445539	3.77045	0.000162954	0.00153152	C17orf58
ENSG00000214783	51.365	2.12008	0.562422	3.76955	0.000163541	0.00153573	POLR2J4
ENSG00000185483	436.631	-1.31965	0.350097	-3.76937	0.000163661	0.00153598	ROR1
ENSG00000092445	270.18	1.33503	0.354197	3.76918	0.000163787	0.00153628	TYRO3
ENSG00000120805	1721.79	-0.876253	0.232516	-3.76857	0.000164188	0.00153916	ARL1
ENSG00000259623	168.787	1.49382	0.39644	3.76808	0.00016451	0.0015413	RP11-156E6.1
ENSG00000151883	284.445	-1.20961	0.32105	-3.76768	0.00016477	0.00154285	PARP8
ENSG00000134013	8152.61	-0.890078	0.236261	-3.76735	0.000164991	0.00154403	LOXL2
ENSG00000115020	998.938	0.957515	0.254191	3.76692	0.000165275	0.00154581	PIKFYVE
ENSG00000205208	192.414	-1.49781	0.397653	-3.76661	0.000165477	0.00154681	C4orf46
ENSG00000171241	284.508	-2.66209	0.706861	-3.76607	0.000165834	0.00154927	SHCBP1
ENSG00000156049	38.1717	-2.44883	0.650688	-3.76345	0.000167584	0.00156383	GNA14
ENSG00000178982	1365.55	-0.854036	0.226923	-3.76355	0.000167515	0.00156383	EIF3K
ENSG00000007968	13.6265	-2.89245	0.768713	-3.76272	0.000168078	0.00156619	E2F2
ENSG00000079950	741.609	-1.01813	0.27059	-3.76265	0.000168124	0.00156619	STX7
ENSG00000145349	1815.71	-0.891122	0.236827	-3.76275	0.000168056	0.00156619	CAMK2D
ENSG00000135424	684.431	-1.11581	0.296571	-3.76238	0.000168302	0.00156696	ITGA7
ENSG00000164266	14.8364	2.88839	0.767919	3.76132	0.000169019	0.00157274	SPINK1
ENSG00000129255	533.293	-1.00936	0.26849	-3.75938	0.000170333	0.00158407	MPDU1
ENSG00000100906	682.518	0.962872	0.256265	3.75734	0.000171732	0.00159617	NFKBIA
ENSG00000055483	959.247	0.916347	0.243978	3.75585	0.000172752	0.00160474	USP36
ENSG00000109881	225.948	-1.39496	0.371517	-3.75477	0.000173503	0.0016108	CCDC34
ENSG00000100784	61.6782	2.3051	0.614285	3.7525	0.00017508	0.00162452	RPS6KA5
ENSG00000162512	730.038	-1.18768	0.31663	-3.751	0.000176131	0.00163335	SDC3
ENSG00000172380	6762.07	-0.813101	0.216822	-3.75008	0.000176778	0.00163842	GNG12
ENSG00000083720	1269.5	0.887293	0.236623	3.74982	0.00017696	0.00163918	OXCT1
ENSG00000113448	907.651	1.05163	0.280475	3.74944	0.000177229	0.00164075	PDE4D
ENSG00000107957	3588.24	0.908781	0.24239	3.74925	0.000177363	0.00164106	SH3PXD2A
ENSG00000155868	140.776	-1.5557	0.414955	-3.74907	0.00017749	0.00164131	MED7
ENSG00000198146	856.873	1.08649	0.289868	3.74822	0.000178094	0.00164596	ZNF770
ENSG00000009830	547.937	1.14329	0.305045	3.74793	0.000178297	0.00164689	POMT2
ENSG00000197355	575.467	1.0626	0.283527	3.7478	0.000178395	0.00164689	UAP1L1
ENSG00000146950	104.131	-1.81575	0.484574	-3.7471	0.000178889	0.00165052	SHROOM2
ENSG00000257742	200.361	-1.39388	0.372028	-3.74671	0.000179169	0.00165217	RP11-350F4.2
ENSG00000075945	524.237	-1.02777	0.27443	-3.7451	0.000180318	0.00166179	KIFAP3
ENSG00000172590	451.786	-1.07654	0.287464	-3.74497	0.000180416	0.00166179	MRPL52
ENSG00000112297	495.812	-1.2814	0.342205	-3.74453	0.000180733	0.00166378	AIM1
ENSG00000143190	389.559	1.14355	0.305546	3.74266	0.000182083	0.00167527	POU2F1
ENSG00000224962	34.5169	2.52419	0.674534	3.74213	0.000182469	0.00167787	PSAT1P4
ENSG00000169439	1805.42	0.950245	0.253982	3.74139	0.000183005	0.00168186	SDC2
ENSG00000225131	212.108	-1.312	0.350734	-3.74074	0.00018348	0.00168528	PSME2P2
ENSG00000136383	71.8742	2.31762	0.619599	3.74052	0.00018364	0.0016858	ALPK3
ENSG00000254343	16.7081	-2.84545	0.760836	-3.73989	0.0001841	0.00168908	RP11-760H22.2
ENSG00000182307	578.255	0.978306	0.261658	3.73887	0.00018485	0.00169501	C8orf33
ENSG00000237424	36.3485	2.38955	0.639371	3.73734	0.000185978	0.0017044	FOXD2-AS1
ENSG00000091436	1376.48	-0.843316	0.225655	-3.73718	0.000186094	0.00170451	MLTK
ENSG00000100997	596.217	1.04528	0.279778	3.73612	0.000186882	0.00171077	ABHD12
ENSG00000115461	9896.04	2.29624	0.614821	3.73481	0.00018786	0.00171781	IGFBP5
ENSG00000133401	21.2704	2.75622	0.737979	3.73482	0.00018785	0.00171781	PDZD2
ENSG00000125356	897.301	-1.10754	0.296619	-3.73388	0.000188553	0.00172318	NDUFA1
ENSG00000109321	19.4506	2.82447	0.756655	3.73283	0.00018934	0.0017294	AREG
ENSG00000162702	704.545	0.953371	0.255452	3.7321	0.000189889	0.00173345	ZNF281
ENSG00000157193	275.81	1.55119	0.415706	3.73146	0.000190371	0.00173688	LRP8
ENSG00000166986	1865.39	0.904492	0.242484	3.7301	0.0001914	0.0017453	MARS
ENSG00000159399	1907.68	-0.817644	0.219264	-3.72903	0.000192218	0.00175179	HK2
ENSG00000133983	264.552	-1.28094	0.343559	-3.72844	0.000192666	0.00175489	COX16
ENSG00000167088	314.074	-1.19227	0.319794	-3.72826	0.000192806	0.00175519	SNRPD1
ENSG00000188846	3731.44	-0.819481	0.219879	-3.72696	0.000193802	0.00176328	RPL14
ENSG00000171960	160.816	-1.44847	0.388875	-3.72476	0.000195498	0.00177772	PPIH
ENSG00000152137	257.312	1.28586	0.34525	3.72445	0.000195744	0.00177897	HSPB8
ENSG00000047346	625.692	0.986131	0.264801	3.72405	0.000196055	0.00178081	FAM214A
ENSG00000273142	110.233	1.68753	0.453224	3.72339	0.000196563	0.00178443	RP11-458F8.4
ENSG00000125868	6361.69	-0.886689	0.238256	-3.72158	0.000197981	0.00179565	DSTN
ENSG00000134248	1620.22	-0.895902	0.240735	-3.72153	0.000198018	0.00179565	LAMTOR5
ENSG00000075142	820.182	-0.91602	0.246292	-3.71924	0.000199821	0.00181099	SRI
ENSG00000203965	205.27	1.39106	0.374035	3.71906	0.000199962	0.00181127	EFCAB7
ENSG00000268205	811.199	1.00111	0.269301	3.71746	0.000201237	0.00182181	CTC-444N24.11
ENSG00000122694	239.98	-1.23967	0.333689	-3.71503	0.000203179	0.00183837	GLIPR2
ENSG00000023287	2175.01	0.848459	0.228452	3.71394	0.000204054	0.00184527	RB1CC1
ENSG00000138678	780.729	2.49697	0.672729	3.7117	0.00020587	0.00186053	AGPAT9
ENSG00000163386	1138.32	0.889764	0.239726	3.71158	0.000205969	0.00186053	NBPF10
ENSG00000173599	438.213	1.113	0.299914	3.71105	0.000206397	0.00186338	PC
ENSG00000146143	154.187	-1.85112	0.498967	-3.7099	0.000207341	0.00187087	PRIM2
ENSG00000171467	687.364	0.959357	0.258617	3.70957	0.000207615	0.00187231	ZNF318
ENSG00000100266	1409.05	0.889573	0.23983	3.70918	0.000207931	0.00187387	PACSIN2
ENSG00000115307	856.67	0.968192	0.26104	3.70897	0.0002081	0.00187387	AUP1
ENSG00000122512	163.143	1.516	0.408743	3.70894	0.000208132	0.00187387	PMS2
ENSG00000065534	1991.1	-0.873355	0.23567	-3.70584	0.000210691	0.00189587	MYLK
ENSG00000260336	558.013	1.00014	0.270003	3.7042	0.000212058	0.00190712	RP11-395B7.7
ENSG00000164379	123.499	1.59071	0.429509	3.70356	0.000212596	0.00191074	FOXQ1
ENSG00000214595	33.9834	2.4783	0.669187	3.70344	0.000212693	0.00191074	EML6
ENSG00000152463	14.1086	2.8454	0.768484	3.70262	0.000213386	0.00191591	OLAH
ENSG00000179846	14.0613	2.84497	0.768505	3.70196	0.000213942	0.00191985	NKPD1
ENSG00000168036	9366.23	0.788672	0.213152	3.70004	0.000215562	0.00193333	CTNNB1
ENSG00000088836	15.0503	2.82379	0.763235	3.69976	0.0002158	0.00193441	SLC4A11
ENSG00000145715	1195.76	-0.966638	0.261315	-3.69913	0.000216337	0.00193815	RASA1
ENSG00000123094	2465.53	0.989537	0.267597	3.69787	0.000217417	0.00194676	RASSF8
ENSG00000051180	52.7895	-2.24408	0.606916	-3.69752	0.000217719	0.00194841	RAD51
ENSG00000129317	204.456	-1.35102	0.365636	-3.69499	0.000219899	0.00196577	PUS7L
ENSG00000198795	238.602	1.50104	0.406232	3.69503	0.000219864	0.00196577	ZNF521
ENSG00000225138	459.696	1.19283	0.323004	3.69294	0.000221677	0.00198058	CTD-2228K2.7
ENSG00000073910	72.1007	-1.94641	0.527171	-3.69218	0.000222339	0.00198541	FRY
ENSG00000064651	597.001	1.00786	0.273007	3.69172	0.000222743	0.00198794	SLC12A2
ENSG00000164048	149.697	1.45312	0.39374	3.69056	0.000223762	0.00199486	ZNF589
ENSG00000170385	2004.92	0.847109	0.229533	3.69057	0.000223749	0.00199486	SLC30A1
ENSG00000171161	213.71	1.31476	0.356285	3.6902	0.000224077	0.00199657	ZNF672
ENSG00000156671	1368.83	0.874773	0.237116	3.68922	0.000224941	0.00200318	SAMD8
ENSG00000111832	644.74	-1.10213	0.298785	-3.6887	0.000225402	0.0020062	RWDD1
ENSG00000256167	155.77	1.83189	0.496807	3.68733	0.000226621	0.00201595	ATF4P4
ENSG00000182902	14.0448	2.83331	0.768622	3.68622	0.000227609	0.00202311	SLC25A18
ENSG00000260454	92.1487	1.72951	0.46919	3.68615	0.000227673	0.00202311	RP11-367F23.2
ENSG00000250251	133.959	1.54649	0.419581	3.68579	0.000227996	0.00202489	PKD1P6
ENSG00000146535	1494.71	1.0181	0.276643	3.68019	0.000233064	0.00206878	GNA12
ENSG00000266282	219.711	-1.32608	0.360368	-3.67979	0.000233428	0.00207088	UBL5P2
ENSG00000214018	37.3533	-2.48762	0.676048	-3.67965	0.000233558	0.00207091	RRM2P3
ENSG00000104432	36.3329	-2.3729	0.645502	-3.67604	0.000236878	0.00209922	IL7
ENSG00000109103	366.149	1.18735	0.323061	3.67531	0.000237559	0.00210184	UNC119
ENSG00000135047	6596.41	0.839269	0.228351	3.67535	0.000237526	0.00210184	CTSL
ENSG00000139684	1386	-0.920105	0.250332	-3.67554	0.000237349	0.00210184	ESD
ENSG00000260549	149.736	-1.48799	0.404892	-3.67504	0.000237811	0.00210293	MT1L
ENSG00000253173	254.768	-1.32251	0.360019	-3.67346	0.000239291	0.00211488	RP11-152C15.1
ENSG00000181524	1752.59	-1.0153	0.276448	-3.67268	0.000240024	0.00212022	RPL24P4
ENSG00000166508	591.021	-0.965116	0.262897	-3.67108	0.000241526	0.00213233	MCM7
ENSG00000129515	1455.43	-0.911636	0.248461	-3.66913	0.000243382	0.00214755	SNX6
ENSG00000172530	129.018	1.51466	0.413098	3.6666	0.000245801	0.00216773	BANP
ENSG00000135407	151.252	1.49831	0.408714	3.66592	0.000246452	0.0021723	AVIL
ENSG00000104290	131.577	1.54019	0.420182	3.66553	0.000246827	0.00217444	FZD3
ENSG00000164244	1946.36	-0.839339	0.229037	-3.66464	0.000247686	0.00218083	PRRC1
ENSG00000174903	1175.42	-0.883395	0.241069	-3.66448	0.000247838	0.002181	RAB1B
ENSG00000135766	711.35	0.937259	0.255781	3.6643	0.000248013	0.00218137	EGLN1
ENSG00000167996	12179.5	0.844633	0.230521	3.66402	0.000248288	0.00218262	FTH1
ENSG00000111269	753.091	-0.927335	0.253148	-3.66321	0.000249074	0.00218718	CREBL2
ENSG00000197467	210.279	-1.49838	0.409033	-3.66323	0.000249051	0.00218718	COL13A1
ENSG00000196372	143.036	1.48487	0.405412	3.66262	0.000249645	0.00219102	ASB13
ENSG00000184983	1049.85	-0.955941	0.261189	-3.65995	0.00025226	0.00221278	NDUFA6
ENSG00000157111	93.9132	-1.79233	0.489895	-3.6586	0.000253602	0.00222336	TMEM171
ENSG00000118785	240.724	1.7184	0.469715	3.65839	0.000253808	0.00222398	SPP1
ENSG00000160191	15.5113	-2.78641	0.76176	-3.65786	0.000254334	0.0022274	PDE9A
ENSG00000183801	142.202	-1.51904	0.415485	-3.65607	0.00025611	0.00224175	OLFML1
ENSG00000145506	44.7945	2.50287	0.684692	3.65547	0.000256711	0.00224581	NKD2
ENSG00000166451	272.658	-1.17045	0.320269	-3.65459	0.000257594	0.00225233	CENPN
ENSG00000114942	1621.46	-0.86449	0.236573	-3.65423	0.000257955	0.00225429	EEF1B2
ENSG00000111602	316.421	-1.28454	0.351703	-3.65234	0.000259862	0.00226974	TIMELESS
ENSG00000142168	2785.18	-0.828155	0.226768	-3.65199	0.000260212	0.00227159	SOD1
ENSG00000092964	2456.75	-0.781854	0.214262	-3.64905	0.000263208	0.00229651	DPYSL2
ENSG00000054267	1178.99	0.920847	0.252407	3.64827	0.000264017	0.00230235	ARID4B
ENSG00000163364	53.7143	-2.2437	0.615047	-3.64801	0.000264281	0.00230342	LINC01116
ENSG00000104368	4242.71	-1.04411	0.286295	-3.64698	0.000265338	0.00231141	PLAT
ENSG00000103326	555.729	1.21992	0.334551	3.64642	0.000265915	0.00231294	CAPN15
ENSG00000138078	1357.24	-0.890004	0.24407	-3.64652	0.000265819	0.00231294	PREPL
ENSG00000143384	6793.46	0.724626	0.198724	3.6464	0.000265938	0.00231294	MCL1
ENSG00000126458	479.017	-1.27797	0.350507	-3.64608	0.000266275	0.00231464	RRAS
ENSG00000104228	272.941	1.18832	0.325987	3.64529	0.000267086	0.00232046	TRIM35
ENSG00000229644	655.172	1.10153	0.30228	3.64407	0.000268363	0.00233032	NAMPTL
ENSG00000143198	1606.5	-0.886452	0.243342	-3.64282	0.000269665	0.00234038	MGST3
ENSG00000174343	31.7869	2.67419	0.734255	3.64205	0.000270479	0.00234496	CHRNA9
ENSG00000240225	381.212	1.15561	0.31729	3.64212	0.000270397	0.00234496	ZNF542
ENSG00000189060	970.515	0.876602	0.240718	3.64161	0.000270935	0.00234767	H1F0
ENSG00000154240	93.9114	-1.71324	0.4705	-3.64133	0.000271237	0.00234905	CEP112
ENSG00000151422	468.086	-1.20507	0.33108	-3.63982	0.000272832	0.00236161	FER
ENSG00000164919	1192.07	-1.09257	0.300191	-3.63959	0.000273075	0.00236246	COX6C
ENSG00000120278	14.6431	2.77885	0.76405	3.637	0.000275836	0.00238509	PLEKHG1
ENSG00000087253	562.103	-0.982988	0.270376	-3.63564	0.000277294	0.00239644	LPCAT2
ENSG00000197903	458.321	1.04391	0.287164	3.63523	0.000277728	0.00239892	HIST1H2BK
ENSG00000188559	308.288	1.17556	0.323506	3.6338	0.000279278	0.00241103	RALGAPA2
ENSG00000232387	31.5231	-2.59222	0.713974	-3.63069	0.000282666	0.002439	SKA2P1
ENSG00000006118	273.794	1.5137	0.416934	3.63054	0.00028283	0.00243913	TMEM132A
ENSG00000161013	1189.03	0.971243	0.267539	3.63029	0.000283104	0.00244021	MGAT4B
ENSG00000144659	445.523	1.08439	0.298758	3.62967	0.000283789	0.00244482	SLC25A38
ENSG00000092470	94.9692	-1.64311	0.452981	-3.62733	0.000286371	0.00246577	WDR76
ENSG00000178429	862.834	-0.990136	0.273139	-3.62503	0.000288927	0.00248647	RPS3AP5
ENSG00000204256	3017.92	0.774069	0.21361	3.62375	0.000290364	0.00249752	BRD2
ENSG00000140470	17.5547	2.73104	0.753769	3.62318	0.000291007	0.00250174	ADAMTS17
ENSG00000106049	452.54	-1.0389	0.286967	-3.62029	0.000294277	0.00252853	HIBADH
ENSG00000138650	183.066	-1.41119	0.390259	-3.61604	0.000299146	0.00256902	PCDH10
ENSG00000083123	170.386	-1.34626	0.372353	-3.61555	0.000299712	0.00257253	BCKDHB
ENSG00000114861	1528.06	-0.831242	0.229964	-3.61467	0.000300736	0.00257996	FOXP1
ENSG00000164099	201.154	-1.39216	0.385232	-3.61382	0.000301716	0.00258702	PRSS12
ENSG00000137818	2881.07	-0.827964	0.229206	-3.61231	0.000303486	0.00260083	RPLP1
ENSG00000236312	125.835	-1.57764	0.436809	-3.61174	0.000304152	0.00260517	RPL34P34
ENSG00000060069	331.001	1.14556	0.317207	3.6114	0.00030455	0.00260722	CTDP1
ENSG00000231528	147.499	1.56209	0.432984	3.60774	0.000308874	0.00264286	FAM225A
ENSG00000146576	240.3	1.3234	0.366844	3.60753	0.000309122	0.0026436	C7orf26
ENSG00000198846	49.1531	-2.22779	0.61769	-3.60665	0.00031017	0.00265118	TOX
ENSG00000115170	1325.48	0.870648	0.241417	3.60641	0.000310467	0.00265233	ACVR1
ENSG00000114268	309.342	1.34711	0.37369	3.60487	0.000312305	0.00266525	PFKFB4
ENSG00000141179	206.132	1.27531	0.353773	3.60489	0.000312285	0.00266525	PCTP
ENSG00000239306	637.485	1.12393	0.31183	3.60431	0.000312981	0.00266963	RBM14
ENSG00000129595	14.7018	2.75569	0.764705	3.6036	0.000313845	0.00267421	EPB41L4A
ENSG00000213694	881.069	0.914874	0.25387	3.60371	0.000313707	0.00267421	S1PR3
ENSG00000128581	411.401	-1.08731	0.301763	-3.60319	0.000314337	0.00267701	RABL5
ENSG00000261556	60.4734	2.21561	0.614981	3.60274	0.000314885	0.00268029	RP11-296I10.6
ENSG00000141084	402.327	1.06281	0.29503	3.60237	0.000315323	0.00268262	RANBP10
ENSG00000141644	835.291	0.875149	0.242962	3.60199	0.000315788	0.00268519	MBD1
ENSG00000104356	123.992	-1.52602	0.423729	-3.60141	0.000316497	0.00268982	POP1
ENSG00000100714	700.889	-0.915367	0.254197	-3.60101	0.000316987	0.00269258	MTHFD1
ENSG00000169925	543.381	0.957119	0.265937	3.59905	0.000319386	0.00271155	BRD3
ENSG00000099901	343.345	-1.13305	0.314883	-3.59833	0.000320262	0.00271758	RANBP1
ENSG00000122870	2060.72	-0.800437	0.222492	-3.5976	0.000321162	0.00272381	BICC1
ENSG00000213613	396.585	-1.06327	0.295606	-3.59691	0.000322025	0.00272971	RP11-380G5.3
ENSG00000180758	128.182	1.76103	0.489625	3.5967	0.000322283	0.00273049	GPR157
ENSG00000164344	22.2232	2.63847	0.733883	3.59521	0.000324127	0.00274469	KLKB1
ENSG00000204604	245.78	1.38166	0.384332	3.59496	0.000324447	0.00274598	ZNF468
ENSG00000125753	622.68	-0.924917	0.257409	-3.59317	0.000326676	0.00276341	VASP
ENSG00000101846	503.233	-0.979638	0.272835	-3.59059	0.000329927	0.00278803	STS
ENSG00000104783	389.606	1.10989	0.309105	3.59065	0.000329858	0.00278803	KCNN4
ENSG00000122862	8569.3	-0.769687	0.21437	-3.59046	0.000330097	0.00278803	SRGN
ENSG00000205105	165.357	-1.40832	0.392291	-3.58999	0.000330685	0.00279156	COX17P1
ENSG00000104325	879.627	-0.892773	0.248728	-3.58935	0.000331505	0.00279704	DECR1
ENSG00000188112	57.3094	-2.04882	0.571283	-3.58636	0.000335331	0.00282787	C6orf132
ENSG00000103121	380.876	-1.1412	0.318253	-3.58583	0.00033601	0.00283213	CMC2
ENSG00000100221	1286.44	0.813278	0.226897	3.58435	0.000337913	0.00284671	JOSD1
ENSG00000254999	2446.52	-0.861089	0.24026	-3.58399	0.000338389	0.00284925	BRK1
ENSG00000158290	2590.05	-0.769132	0.21462	-3.58368	0.000338781	0.00285109	CUL4B
ENSG00000134108	1569.99	0.867174	0.241993	3.58346	0.000339069	0.00285204	ARL8B
ENSG00000172935	220.081	-1.32079	0.368771	-3.58161	0.000341481	0.00287086	MRGPRF
ENSG00000198865	45.0362	-2.23579	0.624467	-3.58033	0.000343165	0.00288354	CCDC152
ENSG00000163449	35.5425	2.26064	0.631529	3.57963	0.000344078	0.00288828	TMEM169
ENSG00000173065	242.504	1.36584	0.381567	3.57955	0.000344191	0.00288828	FAM222B
ENSG00000181220	346.028	1.20444	0.336483	3.5795	0.000344259	0.00288828	ZNF746
ENSG00000005189	47.6398	-2.10309	0.587633	-3.57891	0.000345024	0.00289322	AC004381.6
ENSG00000100664	3468.99	0.790826	0.220986	3.57862	0.000345409	0.00289497	EIF5
ENSG00000220924	112.573	-1.54232	0.43121	-3.57673	0.000347919	0.00291451	OSTCP4
ENSG00000081760	456.22	1.0584	0.296013	3.57553	0.00034952	0.00292344	AACS
ENSG00000116791	369.642	-1.07642	0.301041	-3.57566	0.00034934	0.00292344	CRYZ
ENSG00000126756	553.558	-0.96377	0.269539	-3.57563	0.000349392	0.00292344	UXT
ENSG00000232388	426.224	-1.2092	0.338359	-3.57373	0.000351933	0.00294212	LINC00493
ENSG00000164985	522.614	-1.0027	0.280675	-3.57247	0.000353628	0.00295478	PSIP1
ENSG00000122359	1270.64	-0.860011	0.24087	-3.57043	0.000356395	0.00297638	ANXA11
ENSG00000139304	27.3311	-2.62551	0.735762	-3.56842	0.000359147	0.00299783	PTPRQ
ENSG00000156265	93.4885	-1.88599	0.528569	-3.5681	0.000359574	0.00299987	MAP3K7CL
ENSG00000085511	664.352	0.970816	0.272156	3.56713	0.00036091	0.00300948	MAP3K4
ENSG00000198746	177.554	1.38336	0.387949	3.56583	0.000362707	0.00302293	GPATCH3
ENSG00000131475	793.042	-0.936548	0.262789	-3.56387	0.000365423	0.00304401	VPS25
ENSG00000109685	963.296	-0.977581	0.274313	-3.56373	0.000365615	0.00304407	WHSC1
ENSG00000164032	1954.07	-0.990807	0.278058	-3.56331	0.000366205	0.00304743	H2AFZ
ENSG00000127578	23.2873	2.58388	0.725413	3.56194	0.000368126	0.00306031	WFIKKN1
ENSG00000270393	13.3764	2.74044	0.769345	3.56204	0.000367984	0.00306031	AC000095.9
ENSG00000023330	576.626	0.936727	0.263131	3.55992	0.000370968	0.0030808	ALAS1
ENSG00000154930	23.9675	2.68029	0.752888	3.56001	0.000370845	0.0030808	ACSS1
ENSG00000145592	4873.07	-0.974202	0.273687	-3.55955	0.000371497	0.00308363	RPL37
ENSG00000100441	1118.94	0.825859	0.232073	3.55862	0.000372807	0.00309294	KHNYN
ENSG00000149218	1410.87	-0.808085	0.227093	-3.55838	0.000373147	0.00309419	ENDOD1
ENSG00000105792	125.195	-1.80649	0.507937	-3.55652	0.000375794	0.00311456	C7orf63
ENSG00000143494	30.4956	2.49136	0.700671	3.55568	0.000377003	0.003123	VASH2
ENSG00000104447	1023.73	0.914802	0.257336	3.5549	0.000378128	0.00313074	TRPS1
ENSG00000145194	73.3842	2.18954	0.615979	3.55457	0.000378592	0.003133	ECE2
ENSG00000198624	134.835	1.55024	0.436168	3.55423	0.000379086	0.0031355	CCDC69
ENSG00000198876	627.725	0.949547	0.267399	3.55105	0.000383704	0.0031721	DCAF12
ENSG00000018408	2819.05	-0.805129	0.226777	-3.5503	0.000384786	0.00317893	WWTR1
ENSG00000161791	885.55	0.920035	0.259159	3.55008	0.000385113	0.00317893	FMNL3
ENSG00000183775	88.6589	-1.76697	0.497717	-3.55016	0.000385004	0.00317893	KCTD16
ENSG00000244187	168.99	-1.50172	0.423051	-3.54974	0.000385615	0.00318147	TMEM141
ENSG00000153140	174.354	-1.40512	0.395855	-3.54958	0.000385844	0.00318176	CETN3
ENSG00000136240	5035.58	-0.74028	0.208616	-3.54853	0.000387388	0.00319288	KDELR2
ENSG00000134419	882.628	-0.966525	0.272414	-3.548	0.000388171	0.00319772	RPS15A
ENSG00000109920	1617.08	0.824406	0.23238	3.54766	0.000388669	0.00320022	FNBP4
ENSG00000118922	1123.57	-0.937226	0.264355	-3.54533	0.000392128	0.00322708	KLF12
ENSG00000226268	67.8031	1.86283	0.525567	3.54442	0.000393482	0.00323659	RP11-61N20.3
ENSG00000236710	14.0621	2.71296	0.76554	3.54385	0.000394333	0.00324196	AC108448.2
ENSG00000144655	560.283	-1.00618	0.283983	-3.54311	0.00039544	0.00324944	CSRNP1
ENSG00000077585	387.276	1.07775	0.304517	3.5392	0.000401346	0.00329631	GPR137B
ENSG00000072682	2537.13	0.751425	0.212368	3.53831	0.000402692	0.00330539	P4HA2
ENSG00000114784	581.219	0.981717	0.277462	3.53821	0.000402855	0.00330539	EIF1B
ENSG00000112245	5377.75	0.790138	0.22333	3.53798	0.000403203	0.00330658	PTP4A1
ENSG00000143553	285.942	-1.12701	0.318628	-3.53705	0.000404619	0.00331322	SNAPIN
ENSG00000152492	1292.72	-0.948002	0.268002	-3.53729	0.000404253	0.00331322	CCDC50
[truncated: 61,678 more rows]

## Sheet: TableS3_C_vs_B
ID	BaseMean	log2 fold change (MAP): conds C vs B	lfcSE	Stat	P-Value	P-Adjusted	GeneName	Gene type	-LOG10(p-adj)
ENSG00000136942	5080.18	-1.4898	0.13279	-11.2195	3.27004e-29	3.82625e-25	RPL35	protein_coding	24.4172
ENSG00000100097	19899.3	-1.77584	0.15904	-11.1661	5.97665e-29	3.82625e-25	LGALS1	protein_coding	24.4172
ENSG00000197956	11187.2	-1.41123	0.13258	-10.6445	1.84974e-26	7.8947e-23	S100A6	protein_coding	22.1027
ENSG00000242299	10382.4	-1.43518	0.1368	-10.4913	9.47095e-26	3.03165e-22	RP11-234A1.1	pseudogene	21.5183
ENSG00000142534	14187.5	-1.3237	0.12699	-10.4237	1.93222e-25	4.94804e-22	RPS11	protein_coding	21.3056
ENSG00000227615	6438.12	-1.37425	0.13348	-10.2954	7.3939e-25	1.57786e-21	RP11-864N7.2	pseudogene	20.8019
ENSG00000131469	10820.9	-1.34192	0.13074	-10.2638	1.02574e-24	1.87623e-21	RPL27	protein_coding	20.7267
ENSG00000228474	2517.03	-1.5468	0.15544	-9.9509	2.49925e-23	4.00005e-20	OST4	protein_coding	19.3979
ENSG00000244313	5920.38	-1.28907	0.13176	-9.78329	1.32823e-22	1.88963e-19	RP11-425L10.1	pseudogene	18.7236
ENSG00000144713	7228.84	-1.42021	0.14602	-9.72616	2.33233e-22	2.98632e-19	RPL32	protein_coding	18.5249
ENSG00000164587	17809.5	-1.35843	0.14109	-9.62805	6.08748e-22	6.49534e-19	RPS14	protein_coding	18.1874
ENSG00000111341	828.816	-1.84047	0.19103	-9.63435	5.72537e-22	6.49534e-19	MGP	protein_coding	18.1874
ENSG00000140264	9358.21	-1.35045	0.14097	-9.57939	9.7617e-22	9.61452e-19	SERF2	protein_coding	18.0171
ENSG00000103363	2099.29	-1.47524	0.1585	-9.30749	1.30895e-20	1.19713e-17	TCEB2	protein_coding	16.9219
ENSG00000171858	2931.7	-1.45152	0.1561	-9.29895	1.41839e-20	1.21074e-17	RPS21	protein_coding	16.9169
ENSG00000125743	2474.82	-1.47691	0.15923	-9.27529	1.7713e-20	1.3341e-17	SNRPD2	protein_coding	16.8748
ENSG00000213315	2606.75	-1.44321	0.15553	-9.27959	1.70138e-20	1.3341e-17	CTD-3035D6.1	pseudogene	16.8748
ENSG00000189171	2053.76	-1.48696	0.16098	-9.23673	2.54136e-20	1.80775e-17	S100A13	protein_coding	16.7429
ENSG00000156482	9497.74	-1.3229	0.14456	-9.15122	5.62963e-20	3.79377e-17	RPL30	protein_coding	16.4209
ENSG00000092841	8717.35	-1.19125	0.1305	-9.12824	6.96236e-20	4.45731e-17	MYL6	protein_coding	16.3509
ENSG00000231500	4454.83	-1.20185	0.13259	-9.06412	1.25616e-19	7.65901e-17	RPS18	protein_coding	16.1158
ENSG00000008988	5920.36	-1.30546	0.14411	-9.05872	1.31987e-19	7.68163e-17	RPS20	protein_coding	16.1146
ENSG00000164405	1531.9	-1.47141	0.16454	-8.94278	3.79511e-19	2.11272e-16	UQCRQ	protein_coding	15.6752
ENSG00000232888	2112.53	-1.313	0.14703	-8.93046	4.24227e-19	2.26325e-16	RPS11P5	pseudogene	15.6453
ENSG00000198242	2676.41	-1.24799	0.14159	-8.81409	1.20661e-18	6.1798e-16	RPL23A	protein_coding	15.209
ENSG00000148671	1005.6	-1.71512	0.19563	-8.76702	1.8345e-18	9.03422e-16	ADIRF	protein_coding	15.0441
ENSG00000142676	10391.6	-1.29148	0.14788	-8.73336	2.47226e-18	1.1724e-15	RPL11	protein_coding	14.9309
ENSG00000166441	5156.39	-1.1622	0.13471	-8.62732	6.28065e-18	2.87205e-15	RPL27A	protein_coding	14.5418
ENSG00000196683	2453.85	-1.45749	0.16907	-8.62071	6.65409e-18	2.9379e-15	TOMM7	protein_coding	14.532
ENSG00000071082	6641.12	-1.33893	0.15657	-8.55161	1.21379e-17	5.18044e-15	RPL31	protein_coding	14.2856
ENSG00000126267	2234.25	-1.26115	0.14783	-8.53103	1.45051e-17	5.99107e-15	COX6B1	protein_coding	14.2225
ENSG00000226221	2062.1	-1.31347	0.15444	-8.50496	1.8166e-17	7.04841e-15	AC022431.1	pseudogene	14.1519
ENSG00000168653	1892.54	-1.4507	0.17057	-8.50505	1.81511e-17	7.04841e-15	NDUFS5	protein_coding	14.1519
ENSG00000135940	1672.96	-1.30736	0.15445	-8.46472	2.56768e-17	9.66957e-15	COX5B	protein_coding	14.0146
ENSG00000197756	17970.1	-1.29707	0.15404	-8.4206	3.74569e-17	1.37028e-14	RPL37A	protein_coding	13.8632
ENSG00000234851	1977.12	-1.38766	0.165	-8.41003	4.09893e-17	1.45785e-14	RP11-3P17.3	pseudogene	13.8363
ENSG00000161281	461.868	-1.79283	0.21486	-8.3441	7.17589e-17	2.48325e-14	COX7A1	protein_coding	13.605
ENSG00000182899	7922.3	-1.28098	0.1536	-8.33986	7.43809e-17	2.50625e-14	RPL35A	protein_coding	13.601
ENSG00000205542	5866.66	-1.16741	0.14052	-8.30808	9.72617e-17	3.19318e-14	TMSB4X	protein_coding	13.4958
ENSG00000146677	2128.87	-1.32662	0.1598	-8.302	1.02377e-16	3.27708e-14	AC004453.8	pseudogene	13.4845
ENSG00000227008	2364.79	-1.25309	0.15181	-8.25444	1.52617e-16	4.76613e-14	RP3-417G15.1	pseudogene	13.3218
ENSG00000180211	5214.83	-1.30356	0.15802	-8.24947	1.59104e-16	4.8504e-14	RP1-278E11.3	pseudogene	13.3142
ENSG00000112306	3614.33	-1.21571	0.14781	-8.22491	1.95344e-16	5.81672e-14	RPS12	protein_coding	13.2353
ENSG00000244398	3152.04	-1.3329	0.16248	-8.20334	2.33807e-16	6.80378e-14	RP11-466H18.1	pseudogene	13.1672
ENSG00000118181	2644.14	-1.26519	0.1547	-8.17829	2.87892e-16	8.19148e-14	RPS25	protein_coding	13.0866
ENSG00000183405	2250.5	-1.19607	0.14659	-8.15922	3.37207e-16	9.38609e-14	RPS7P1	pseudogene	13.0275
ENSG00000149806	3171.5	-1.32403	0.16233	-8.15641	3.45143e-16	9.40258e-14	FAU	protein_coding	13.0267
ENSG00000231767	1059.22	-1.46796	0.18019	-8.14677	3.73788e-16	9.97078e-14	MIR4426	pseudogene	13.0013
ENSG00000124172	1822.15	-1.34153	0.16527	-8.11695	4.7804e-16	1.24915e-13	ATP5E	protein_coding	12.9034
ENSG00000123349	3551.73	-1.28667	0.15905	-8.08983	5.97494e-16	1.53006e-13	PFDN5	protein_coding	12.8153
ENSG00000155368	2254.42	-1.3718	0.17	-8.06949	7.05951e-16	1.73827e-13	DBI	protein_coding	12.7599
ENSG00000230629	4309.89	-1.21636	0.15071	-8.07074	6.98731e-16	1.73827e-13	RPS23P8	pseudogene	12.7599
ENSG00000162244	5417.97	-1.37807	0.17192	-8.01596	1.09282e-15	2.64009e-13	RPL29	protein_coding	12.5784
ENSG00000236801	1884.05	-1.29914	0.16241	-7.99924	1.25194e-15	2.96849e-13	RPL24P8	pseudogene	12.5275
ENSG00000125691	6652.93	-1.27287	0.15952	-7.97938	1.47074e-15	3.42388e-13	RPL23	protein_coding	12.4655
ENSG00000142227	3318.9	-1.06446	0.13522	-7.87213	3.48651e-15	7.97165e-13	EMP3	protein_coding	12.0984
ENSG00000227097	2063.79	-1.30512	0.16593	-7.86541	3.67883e-15	8.26381e-13	RP11-742N3.1	pseudogene	12.0828
ENSG00000169567	2329.8	-1.18088	0.15025	-7.85942	3.85902e-15	8.51912e-13	HINT1	protein_coding	12.0696
ENSG00000233954	1240.26	-1.35779	0.17317	-7.84098	4.47026e-15	9.70123e-13	RP11-169K16.7	pseudogene	12.0132
ENSG00000083845	6691.99	-1.24056	0.16075	-7.71746	1.18671e-14	2.49093e-12	RPS5	protein_coding	11.6036
ENSG00000235297	878.712	-1.46865	0.19027	-7.71869	1.17535e-14	2.49093e-12	FAUP1	pseudogene	11.6036
ENSG00000127540	1243.3	-1.27644	0.16569	-7.70372	1.32165e-14	2.72942e-12	UQCR11	protein_coding	11.5639
ENSG00000105193	7361.85	-1.16601	0.15154	-7.69449	1.42063e-14	2.88727e-12	RPS16	protein_coding	11.5395
ENSG00000221983	6440.91	-1.11293	0.14472	-7.69037	1.46713e-14	2.93519e-12	UBA52	protein_coding	11.5324
ENSG00000172809	3541.38	-1.14372	0.14877	-7.68785	1.49634e-14	2.94755e-12	RPL38	protein_coding	11.5305
ENSG00000129562	2801.17	-1.09846	0.14344	-7.65813	1.88658e-14	3.65997e-12	DAD1	protein_coding	11.4365
ENSG00000125845	1455.76	1.19454	0.1561	7.65245	1.97179e-14	3.76819e-12	BMP2	protein_coding	11.4239
ENSG00000133112	32327.6	-0.89943	0.11762	-7.6467	2.06207e-14	3.88276e-12	TPT1	protein_coding	11.4109
ENSG00000114391	4547.73	-1.16889	0.15291	-7.64418	2.10285e-14	3.90216e-12	RPL24	protein_coding	11.4087
ENSG00000198258	1528.11	-1.29419	0.16954	-7.63373	2.28056e-14	4.17147e-12	UBL5	protein_coding	11.3797
ENSG00000167283	1614.9	-1.23855	0.1634	-7.57976	3.46186e-14	6.24305e-12	ATP5L	protein_coding	11.2046
ENSG00000110700	3457.1	-1.1797	0.15605	-7.55979	4.03715e-14	7.17941e-12	RPS13	protein_coding	11.1439
ENSG00000099795	922.216	-1.4517	0.19246	-7.54299	4.59328e-14	8.05649e-12	NDUFB7	protein_coding	11.0938
ENSG00000126432	2546.3	-1.13695	0.15104	-7.52769	5.16468e-14	8.9363e-12	PRDX5	protein_coding	11.0488
ENSG00000234782	3279.19	-1.03125	0.13724	-7.51413	5.72916e-14	9.78082e-12	TPT1P9	pseudogene	11.0096
ENSG00000232346	946.618	-1.47429	0.19808	-7.44294	9.84673e-14	1.65891e-11	SC22CB-1E7.1	pseudogene	10.7802
ENSG00000236552	10943.6	-1.09961	0.14779	-7.44033	1.00433e-13	1.67005e-11	RPL13AP5	pseudogene	10.7773
ENSG00000213058	1087.54	-1.35958	0.18332	-7.41647	1.20279e-13	1.97443e-11	RP4-765C7.2	pseudogene	10.7046
ENSG00000187193	2692.78	-1.4328	0.19343	-7.40748	1.28721e-13	2.08626e-11	MT1X	protein_coding	10.6806
ENSG00000129235	786.255	-1.3982	0.18912	-7.39323	1.43306e-13	2.29362e-11	TXNDC17	protein_coding	10.6395
ENSG00000183011	666.638	-1.57579	0.21345	-7.38246	1.55394e-13	2.45638e-11	LSMD1	protein_coding	10.6097
ENSG00000127922	1540.52	-1.31049	0.17816	-7.35553	1.90169e-13	2.96942e-11	SHFM1	protein_coding	10.5273
ENSG00000228929	2592.2	-1.1382	0.15483	-7.35125	1.96358e-13	3.02912e-11	RP11-159C21.4	pseudogene	10.5187
ENSG00000214535	1785.82	-1.21405	0.16557	-7.33239	2.26087e-13	3.44621e-11	RPS15AP1	pseudogene	10.4627
ENSG00000214253	1342.09	-1.38387	0.18886	-7.32769	2.34155e-13	3.5272e-11	FIS1	protein_coding	10.4526
ENSG00000188243	748.799	-1.4617	0.20003	-7.30749	2.72172e-13	4.05219e-11	COMMD6	protein_coding	10.3923
ENSG00000181524	2030.44	-1.20579	0.16529	-7.29501	2.98643e-13	4.3952e-11	RPL24P4	pseudogene	10.357
ENSG00000127184	2378.03	-1.32914	0.18278	-7.27189	3.5448e-13	5.15768e-11	COX7C	protein_coding	10.2875
ENSG00000250321	877.109	-1.37308	0.18929	-7.25384	4.05113e-13	5.82816e-11	RP11-478C6.4	pseudogene	10.2345
ENSG00000131174	1214.12	-1.31087	0.18076	-7.25189	4.10992e-13	5.84704e-11	COX7B	protein_coding	10.2331
ENSG00000185641	1855.55	-1.18018	0.16284	-7.24752	4.24486e-13	5.97266e-11	CTD-2287O16.1	pseudogene	10.2238
ENSG00000218426	1784.46	-1.28923	0.17839	-7.22686	4.94292e-13	6.87925e-11	RP11-475C16.1	pseudogene	10.1625
ENSG00000125995	556.148	-1.54279	0.21372	-7.21869	5.24892e-13	7.22657e-11	ROMO1	protein_coding	10.1411
ENSG00000134825	1754.92	-1.28108	0.17757	-7.21452	5.41232e-13	7.37227e-11	TMEM258	protein_coding	10.1324
ENSG00000119632	667.866	-1.45211	0.20151	-7.20626	5.75083e-13	7.7509e-11	IFI27L2	protein_coding	10.1106
ENSG00000105372	9918.67	-1.09945	0.15288	-7.19154	6.40635e-13	8.54448e-11	RPS19	protein_coding	10.0683
ENSG00000171863	2007.94	-1.07587	0.14964	-7.18963	6.49695e-13	8.57597e-11	RPS7	protein_coding	10.0667
ENSG00000179271	933.443	-1.57605	0.22031	-7.15369	8.44759e-13	1.1037e-10	GADD45GIP1	protein_coding	9.95715
ENSG00000187653	2275.18	-1.08976	0.15241	-7.14998	8.6792e-13	1.12251e-10	TMSB4XP8	pseudogene	9.94981
ENSG00000145592	5501.28	-1.15675	0.16237	-7.12423	1.04666e-12	1.34015e-10	RPL37	protein_coding	9.87285
ENSG00000198755	4796.59	-0.974	0.13762	-7.07724	1.47056e-12	1.86427e-10	RPL10A	protein_coding	9.72949
ENSG00000167863	1537.04	-1.21816	0.17269	-7.05423	1.73554e-12	2.17861e-10	ATP5H	protein_coding	9.66182
ENSG00000242358	560.255	-1.42566	0.20224	-7.04933	1.79778e-12	2.21335e-10	RPS21P4	pseudogene	9.65495
ENSG00000109475	3569.46	-1.31185	0.18609	-7.04939	1.79706e-12	2.21335e-10	RPL34	protein_coding	9.65495
ENSG00000128524	1954.34	-1.0721	0.15258	-7.02662	2.11602e-12	2.58033e-10	ATP6V1F	protein_coding	9.58832
ENSG00000186468	2754.62	-1.12967	0.16136	-7.00112	2.53925e-12	3.06722e-10	RPS23	protein_coding	9.51325
ENSG00000233929	520.833	-1.52679	0.21836	-6.99202	2.70947e-12	3.24225e-10	MT1XP1	pseudogene	9.48915
ENSG00000180389	1019.59	-1.4465	0.20727	-6.97889	2.97521e-12	3.52727e-10	ATP5EP2	protein_coding	9.45256
ENSG00000178449	511.61	-1.44131	0.2068	-6.96975	3.17516e-12	3.72979e-10	COX14	protein_coding	9.42832
ENSG00000115128	962.574	-1.18561	0.17051	-6.95324	3.56995e-12	4.11799e-10	SF3B14	protein_coding	9.38531
ENSG00000138326	7620.82	-1.14623	0.16484	-6.95347	3.56408e-12	4.11799e-10	RPS24	protein_coding	9.38531
ENSG00000106803	1544.6	-1.22131	0.17604	-6.93756	3.98935e-12	4.56068e-10	SEC61B	protein_coding	9.34097
ENSG00000090266	1484.53	-1.2942	0.18739	-6.90661	4.96361e-12	5.62425e-10	NDUFB2	protein_coding	9.24994
ENSG00000230837	1022.61	-1.38606	0.20086	-6.90047	5.18322e-12	5.82157e-10	RPL31P2	pseudogene	9.23496
ENSG00000218175	8866.95	-1.08865	0.15843	-6.87157	6.35003e-12	7.07007e-10	AC016739.2	pseudogene	9.15058
ENSG00000243964	1069.32	-1.17856	0.17231	-6.83991	7.92448e-12	8.74699e-10	RP11-16F15.1	pseudogene	9.05814
ENSG00000161970	3725.97	-1.17489	0.17281	-6.79859	1.0565e-11	1.15618e-09	RPL26	protein_coding	8.93697
ENSG00000224631	1636.18	-1.20193	0.17682	-6.79736	1.06552e-11	1.15618e-09	RP11-51O6.1	pseudogene	8.93697
ENSG00000213598	944.768	-1.36643	0.20298	-6.73168	1.67711e-11	1.80451e-09	RP11-112J1.1	pseudogene	8.74364
ENSG00000213939	1453.57	-1.2508	0.18661	-6.70282	2.04441e-11	2.18138e-09	RP11-314A20.1	pseudogene	8.66127
ENSG00000123689	1529.16	-1.13878	0.1705	-6.67888	2.40782e-11	2.54791e-09	G0S2	protein_coding	8.59382
ENSG00000225573	641.711	-1.29741	0.19443	-6.673	2.5062e-11	2.63028e-09	RPL35P5	pseudogene	8.58
ENSG00000189043	1641.36	-1.23301	0.18565	-6.64143	3.10659e-11	3.23388e-09	NDUFA4	protein_coding	8.49028
ENSG00000173660	1467.26	-1.19116	0.1798	-6.62504	3.47165e-11	3.58476e-09	UQCRH	protein_coding	8.44554
ENSG00000131495	679.719	-1.36651	0.2068	-6.60781	3.90045e-11	3.99531e-09	NDUFA2	protein_coding	8.39845
ENSG00000147403	4514.06	-0.90269	0.13667	-6.60474	3.98212e-11	4.04659e-09	RPL10	protein_coding	8.39291
ENSG00000224550	1015.01	-1.29214	0.19891	-6.49605	8.24583e-11	8.31335e-09	RP11-270C12.3	pseudogene	8.08022
ENSG00000142937	7440.62	-0.86135	0.13271	-6.49053	8.55353e-11	8.5562e-09	RPS8	protein_coding	8.06772
ENSG00000233927	1193.68	-1.07073	0.16527	-6.4787	9.25163e-11	9.18278e-09	RPS28	protein_coding	8.03703
ENSG00000169020	873.547	-1.22315	0.18941	-6.45756	1.06404e-10	1.048e-08	ATP5I	protein_coding	7.97964
ENSG00000169715	5011.79	-1.18689	0.18395	-6.45224	1.10207e-10	1.07717e-08	MT1E	protein_coding	7.96772
ENSG00000218208	773.703	-1.18808	0.1848	-6.42892	1.28517e-10	1.24662e-08	RP11-367G18.2	pseudogene	7.90427
ENSG00000111639	1137.36	-1.2047	0.18784	-6.41332	1.42382e-10	1.37072e-08	MRPL51	protein_coding	7.86305
ENSG00000143947	3212	-1.20638	0.18814	-6.41208	1.43544e-10	1.3716e-08	RPS27A	protein_coding	7.86277
ENSG00000180879	2732.34	-1.08363	0.16951	-6.39267	1.63018e-10	1.54614e-08	SSR4	protein_coding	7.81075
ENSG00000165502	2701.63	-1.06145	0.167	-6.35599	2.07091e-10	1.9497e-08	RPL36AL	protein_coding	7.71003
ENSG00000124614	616.682	-1.25374	0.19778	-6.33911	2.31091e-10	2.14413e-08	RPS10	protein_coding	7.66875
ENSG00000100292	4112.33	0.87887	0.13863	6.33961	2.30347e-10	2.14413e-08	HMOX1	protein_coding	7.66875
ENSG00000233558	1967	-1.12464	0.17752	-6.33536	2.36782e-10	2.18112e-08	RP3-486I3.4	pseudogene	7.66132
ENSG00000226976	563.989	-1.32695	0.20956	-6.33192	2.42122e-10	2.21438e-08	COX6A1P2	protein_coding	7.65475
ENSG00000224114	755.137	-1.1938	0.18905	-6.31483	2.70455e-10	2.45596e-08	RP11-343H5.4	pseudogene	7.60978
ENSG00000184983	1177.02	-1.07784	0.17077	-6.31169	2.76005e-10	2.48871e-08	NDUFA6	protein_coding	7.60403
ENSG00000220848	599.617	-1.22273	0.19418	-6.29686	3.0374e-10	2.71964e-08	RPS18P9	pseudogene	7.56549
ENSG00000182117	1379.61	-1.00141	0.15973	-6.2694	3.62449e-10	3.22278e-08	NOP10	protein_coding	7.49177
ENSG00000122641	18095.4	0.94737	0.15152	6.25255	4.03808e-10	3.56577e-08	INHBA	protein_coding	7.44785
ENSG00000118292	559.489	-1.42849	0.23045	-6.19869	5.69357e-10	4.99319e-08	C1orf54	protein_coding	7.30162
ENSG00000187955	2202.51	-0.88905	0.14562	-6.10527	1.02628e-09	8.93913e-08	COL14A1	protein_coding	7.0487
ENSG00000187145	1392.56	-1.14493	0.18765	-6.10148	1.05093e-09	9.06454e-08	MRPS21	protein_coding	7.04265
ENSG00000166710	35469.2	-0.74259	0.12172	-6.10088	1.05484e-09	9.06454e-08	B2M	protein_coding	7.04265
ENSG00000219023	551.07	-1.36212	0.2234	-6.0971	1.08009e-09	9.21968e-08	RP3-340B19.2	pseudogene	7.03528
ENSG00000184076	684.096	-1.2552	0.20632	-6.08387	1.17317e-09	9.94785e-08	UQCR10	protein_coding	7.00227
ENSG00000135390	1530.07	-1.02239	0.16851	-6.06712	1.30226e-09	1.09698e-07	ATP5G2	protein_coding	6.9598
ENSG00000263781	842.884	-1.19107	0.19681	-6.05196	1.43094e-09	1.1975e-07	RP11-321A17.3	pseudogene	6.92173
ENSG00000137288	467.481	-1.27371	0.21061	-6.04781	1.46824e-09	1.22074e-07	UQCC2	protein_coding	6.91338
ENSG00000205544	282.789	-1.49508	0.2475	-6.04065	1.53493e-09	1.26795e-07	TMEM256	protein_coding	6.8969
ENSG00000233971	395.189	-1.33748	0.22168	-6.03331	1.60639e-09	1.31847e-07	RPS20P10	pseudogene	6.87993
ENSG00000220583	298.704	-1.4889	0.24785	-6.00724	1.88713e-09	1.53903e-07	RPL35P2	pseudogene	6.81275
ENSG00000147684	1118.58	-0.99137	0.16558	-5.9873	2.13348e-09	1.72893e-07	NDUFB9	protein_coding	6.76222
ENSG00000139239	2950.78	-0.88092	0.14741	-5.97609	2.28553e-09	1.8405e-07	RPL14P1	pseudogene	6.73506
ENSG00000243680	989.288	-1.18069	0.19763	-5.97429	2.31101e-09	1.84938e-07	RPL37P23	pseudogene	6.73297
ENSG00000140319	2400.05	-0.9109	0.15261	-5.96897	2.3875e-09	1.89873e-07	SRP14	protein_coding	6.72154
ENSG00000174917	482.928	-1.40377	0.23528	-5.96626	2.42752e-09	1.91864e-07	C19orf70	protein_coding	6.71701
ENSG00000172428	686.702	-1.23937	0.2082	-5.95272	2.63715e-09	2.07154e-07	MYEOV2	protein_coding	6.68371
ENSG00000137818	3223.41	-0.96835	0.16396	-5.90602	3.50469e-09	2.73622e-07	RPLP1	protein_coding	6.56285
ENSG00000142168	2941.81	-0.85994	0.14611	-5.88569	3.9639e-09	3.07599e-07	SOD1	protein_coding	6.51202
ENSG00000127920	2273.72	-1.09001	0.18525	-5.88402	4.0041e-09	3.08846e-07	GNG11	protein_coding	6.51026
ENSG00000107223	2667.6	-0.95568	0.16263	-5.87627	4.19621e-09	3.21726e-07	EDF1	protein_coding	6.49251
ENSG00000198918	1178.63	-1.1463	0.19558	-5.86098	4.60133e-09	3.50687e-07	RPL39	protein_coding	6.45508
ENSG00000232858	645.542	-1.39193	0.23812	-5.84541	5.05332e-09	3.82856e-07	RPL34P27	pseudogene	6.41696
ENSG00000169976	1274.8	-1.08365	0.18614	-5.82164	5.8273e-09	4.38899e-07	SF3B5	protein_coding	6.35764
ENSG00000111775	637.3	-1.18789	0.20456	-5.80701	6.35978e-09	4.76203e-07	COX6A1	protein_coding	6.32221
ENSG00000214612	1135.09	-1.12871	0.19467	-5.79809	6.70751e-09	4.99319e-07	RPS19P1	pseudogene	6.30162
ENSG00000235449	335.391	-1.45644	0.25133	-5.79504	6.83064e-09	5.05546e-07	RP11-480I12.2	pseudogene	6.29624
ENSG00000088986	2161.71	-0.86684	0.14964	-5.79279	6.92276e-09	5.0942e-07	DYNLL1	protein_coding	6.29292
ENSG00000239559	886.819	-1.26691	0.21908	-5.78288	7.34318e-09	5.37269e-07	RPL37P2	pseudogene	6.26981
ENSG00000159199	474.057	-1.20811	0.20972	-5.76064	8.37945e-09	6.09605e-07	ATP5G1	protein_coding	6.21495
ENSG00000065518	1039.35	-1.11549	0.19418	-5.74473	9.20689e-09	6.64863e-07	NDUFB4	protein_coding	6.17727
ENSG00000129559	1189.37	-1.00113	0.17429	-5.74407	9.24286e-09	6.64863e-07	NEDD8	protein_coding	6.17727
ENSG00000241511	593.525	-1.23433	0.2151	-5.73845	9.55451e-09	6.79644e-07	RPS15AP24	pseudogene	6.16772
ENSG00000196531	6585.85	-0.75247	0.13112	-5.73896	9.52578e-09	6.79644e-07	NACA	protein_coding	6.16772
ENSG00000203778	256.121	-1.48144	0.25987	-5.70066	1.19341e-08	8.44224e-07	FAM229B	protein_coding	6.07354
ENSG00000143198	1657.21	-0.88212	0.155	-5.69092	1.2636e-08	8.88963e-07	MGST3	protein_coding	6.05112
ENSG00000162840	2822.95	-1.07126	0.18849	-5.68336	1.32072e-08	9.24071e-07	MT2P1	pseudogene	6.03429
ENSG00000137331	817.717	1.02209	0.18009	5.67557	1.3823e-08	9.61899e-07	IER3	protein_coding	6.01687
ENSG00000205155	530.433	-1.16552	0.20567	-5.66703	1.45294e-08	1.00559e-06	PSENEN	protein_coding	5.99758
ENSG00000226396	869.816	-1.15587	0.20461	-5.64912	1.61268e-08	1.11015e-06	RPS14P3	pseudogene	5.95462
ENSG00000134809	439.151	-1.2643	0.22402	-5.64361	1.66525e-08	1.14021e-06	TIMM10	protein_coding	5.94302
ENSG00000225471	871.946	-1.10734	0.19641	-5.63805	1.71987e-08	1.17134e-06	RP11-262D11.2	pseudogene	5.93132
ENSG00000111799	4908.01	-0.72471	0.12867	-5.63247	1.77651e-08	1.20352e-06	COL12A1	protein_coding	5.91955
ENSG00000164919	1254.25	-1.10283	0.1971	-5.59517	2.20409e-08	1.48533e-06	COX6C	protein_coding	5.82818
ENSG00000232472	1568.17	-0.85583	0.15321	-5.58616	2.32143e-08	1.55621e-06	EEF1B2P3	pseudogene	5.80793
ENSG00000154723	1016.62	-1.02571	0.18427	-5.56617	2.60399e-08	1.73653e-06	ATP5J	protein_coding	5.76032
ENSG00000188846	3749.47	-0.76526	0.1376	-5.5616	2.67316e-08	1.77343e-06	RPL14	protein_coding	5.75119
ENSG00000150779	569.856	-1.30214	0.23605	-5.51638	3.46051e-08	2.28393e-06	TIMM8B	protein_coding	5.64132
ENSG00000109099	3212.76	0.80723	0.1465	5.51002	3.58803e-08	2.35596e-06	PMP22	protein_coding	5.62783
ENSG00000233913	1377.17	-0.99809	0.18118	-5.50896	3.60964e-08	2.35805e-06	CTC-575D19.1	pseudogene	5.62745
ENSG00000164258	611.101	-1.17865	0.21509	-5.47983	4.25742e-08	2.76711e-06	NDUFS4	protein_coding	5.55797
ENSG00000188186	692.725	-1.18277	0.21642	-5.46505	4.62774e-08	2.97821e-06	LAMTOR4	protein_coding	5.52604
ENSG00000170889	5216.41	-0.85494	0.15644	-5.46501	4.62875e-08	2.97821e-06	RPS9	protein_coding	5.52604
ENSG00000230202	442.83	-1.2979	0.23762	-5.46206	4.70634e-08	3.013e-06	RP11-632C17__A.1	pseudogene	5.521
ENSG00000185088	4051.53	-0.86681	0.15881	-5.45825	4.80846e-08	3.06306e-06	RPS27L	protein_coding	5.51384
ENSG00000013588	2761.79	0.81528	0.14946	5.45478	4.9033e-08	3.10801e-06	GPRC5A	protein_coding	5.50752
ENSG00000156467	1886.57	-1.0711	0.19662	-5.4475	5.10815e-08	3.22191e-06	UQCRB	protein_coding	5.49189
ENSG00000198618	2364.97	-0.81847	0.15044	-5.44062	5.30965e-08	3.33259e-06	PPIAP22	pseudogene	5.47722
ENSG00000197958	1362.45	-0.90347	0.16938	-5.33387	9.61418e-08	6.00488e-06	RPL12	protein_coding	5.2215
ENSG00000198840	5396.5	-0.76674	0.14417	-5.31823	1.0478e-07	6.51263e-06	MT-ND3	protein_coding	5.18624
ENSG00000134248	1642.49	-0.83323	0.15733	-5.29591	1.18424e-07	7.32511e-06	LAMTOR5	protein_coding	5.13519
ENSG00000123009	1205.39	-1.11102	0.21009	-5.28834	1.23431e-07	7.59815e-06	NME2P1	pseudogene	5.11929
ENSG00000223803	377.56	-1.26416	0.24009	-5.26531	1.39955e-07	8.57411e-06	RPS20P14	pseudogene	5.06681
ENSG00000213741	2219.47	-0.91829	0.17516	-5.24255	1.58375e-07	9.65635e-06	RPS29	protein_coding	5.01519
ENSG00000176340	1140.1	-1.04453	0.19946	-5.23678	1.63401e-07	9.91558e-06	COX8A	protein_coding	5.00368
ENSG00000183648	787.723	-1.12946	0.21655	-5.21572	1.83103e-07	1.10587e-05	NDUFB1	protein_coding	4.9563
ENSG00000232388	444.987	-1.17795	0.2263	-5.20535	1.93627e-07	1.16394e-05	LINC00493	lincRNA	4.93407
ENSG00000132963	2363.73	-0.78619	0.15113	-5.20198	1.97178e-07	1.17975e-05	POMP	protein_coding	4.92821
ENSG00000177600	4798.38	-0.83225	0.16048	-5.18604	2.14812e-07	1.27928e-05	RPLP2	protein_coding	4.89303
ENSG00000165264	680.899	-1.05292	0.20368	-5.16946	2.34777e-07	1.3917e-05	NDUFB6	protein_coding	4.85645
ENSG00000198576	115.251	1.65885	0.32292	5.13696	2.79213e-07	1.64749e-05	ARC	protein_coding	4.78318
ENSG00000002330	601.806	-1.12886	0.21997	-5.13188	2.86867e-07	1.68488e-05	BAD	protein_coding	4.77343
ENSG00000211459	9299.14	-0.62886	0.12297	-5.11399	3.15422e-07	1.84414e-05	MT-RNR1	Mt_rRNA	4.73421
ENSG00000108298	6586.39	-0.73597	0.14407	-5.10856	3.24625e-07	1.88077e-05	RPL19	protein_coding	4.72567
ENSG00000114942	1617.09	-0.78005	0.15269	-5.10872	3.24351e-07	1.88077e-05	EEF1B2	protein_coding	4.72567
ENSG00000134419	895.179	-0.91951	0.18013	-5.10464	3.31429e-07	1.91154e-05	RPS15A	protein_coding	4.71862
ENSG00000142541	6082.4	-0.6669	0.13158	-5.06852	4.00922e-07	2.2917e-05	RPL13A	protein_coding	4.63984
ENSG00000112695	2352.25	-1.03749	0.20467	-5.06913	3.99643e-07	2.2917e-05	COX7A2	protein_coding	4.63984
ENSG00000130755	62.9547	-1.84073	0.36499	-5.04317	4.57887e-07	2.60568e-05	GMFG	protein_coding	4.58408
ENSG00000239672	520.971	-1.02201	0.20283	-5.03884	4.68363e-07	2.6535e-05	NME1	protein_coding	4.57618
ENSG00000226360	791.362	-0.94443	0.18779	-5.02914	4.92696e-07	2.77907e-05	RPL10AP6	pseudogene	4.5561
ENSG00000205246	854.414	-0.93424	0.18603	-5.02196	5.11478e-07	2.87235e-05	RPSAP58	protein_coding	4.54176
ENSG00000104368	3217.17	-0.7371	0.14687	-5.0187	5.20224e-07	2.90871e-05	PLAT	protein_coding	4.5363
ENSG00000148834	3771.02	-0.7196	0.14345	-5.01637	5.26565e-07	2.93136e-05	GSTO1	protein_coding	4.53293
ENSG00000213178	1082.69	-0.97175	0.19448	-4.99655	5.83661e-07	3.23515e-05	RP11-641D5.1	pseudogene	4.49011
ENSG00000240376	2053.5	-0.88067	0.17673	-4.98303	6.25959e-07	3.45465e-05	RP11-36C20.1	pseudogene	4.4616
ENSG00000163453	8581.84	-0.7109	0.1429	-4.97479	6.532e-07	3.58952e-05	IGFBP7	protein_coding	4.44496
ENSG00000219451	406.86	-1.16265	0.23406	-4.96724	6.79138e-07	3.71611e-05	RPL23P8	pseudogene	4.42991
ENSG00000137970	1183.24	-0.82894	0.16872	-4.91302	8.96853e-07	4.88652e-05	RPL7P9	pseudogene	4.311
ENSG00000153162	647.545	0.96147	0.19576	4.91145	9.04056e-07	4.90488e-05	BMP6	protein_coding	4.30937
ENSG00000115414	545738	-0.58107	0.11838	-4.90865	9.17068e-07	4.95449e-05	FN1	protein_coding	4.305
ENSG00000168542	33490.8	-0.63523	0.12946	-4.90666	9.26428e-07	4.98402e-05	COL3A1	protein_coding	4.30242
ENSG00000173915	1125.37	-0.99005	0.20258	-4.88716	1.02302e-06	5.48063e-05	USMG5	protein_coding	4.26117
ENSG00000237668	366.878	-1.13368	0.23251	-4.87586	1.08338e-06	5.77983e-05	RPS15AP38	pseudogene	4.23808
ENSG00000228847	210.2	-1.33813	0.2745	-4.87482	1.08906e-06	5.78604e-05	ATP5G2P4	pseudogene	4.23762
ENSG00000163584	817.016	-1.06383	0.21836	-4.87198	1.10485e-06	5.84564e-05	RPL22L1	protein_coding	4.23317
ENSG00000177700	1401.77	-0.94313	0.19373	-4.86826	1.12587e-06	5.93238e-05	POLR2L	protein_coding	4.22677
ENSG00000130255	2042.84	-0.87114	0.17944	-4.85484	1.20484e-06	6.32247e-05	RPL36	protein_coding	4.19911
ENSG00000167106	1458.69	0.85604	0.17681	4.84163	1.28781e-06	6.73026e-05	FAM102A	protein_coding	4.17197
ENSG00000124762	10967.7	0.64807	0.13472	4.8105	1.5055e-06	7.83594e-05	CDKN1A	protein_coding	4.10591
ENSG00000245910	766.454	-0.99448	0.20715	-4.80079	1.58042e-06	8.19258e-05	SNHG6	processed_transcript	4.08658
ENSG00000172586	400.451	-1.10163	0.22954	-4.79936	1.59174e-06	8.218e-05	CHCHD1	protein_coding	4.08523
ENSG00000119013	491.049	-1.06617	0.22251	-4.79151	1.6553e-06	8.51182e-05	NDUFB3	protein_coding	4.06998
ENSG00000166741	5724.71	-0.78741	0.16439	-4.78979	1.66953e-06	8.51659e-05	NNMT	protein_coding	4.06973
ENSG00000168894	713.783	-0.91795	0.19162	-4.79052	1.6635e-06	8.51659e-05	RNF181	protein_coding	4.06973
ENSG00000178429	867.93	-0.87915	0.18385	-4.78193	1.73617e-06	8.82138e-05	RPS3AP5	pseudogene	4.05446
ENSG00000222041	225.148	-1.30512	0.27371	-4.76821	1.8587e-06	9.40666e-05	LINC00152	lincRNA	4.02656
ENSG00000225912	673.004	-0.97429	0.20454	-4.76336	1.90393e-06	9.56991e-05	RP13-258O15.1	pseudogene	4.01909
ENSG00000159167	2373.59	0.69124	0.14512	4.76315	1.90591e-06	9.56991e-05	STC1	protein_coding	4.01909
ENSG00000166681	1973.08	-0.86048	0.18092	-4.75626	1.9721e-06	9.86359e-05	NGFRAP1	protein_coding	4.00597
ENSG00000106028	964.681	-0.88119	0.18594	-4.73919	2.14569e-06	0.000106901	SSBP1	protein_coding	3.97102
ENSG00000131981	3651.69	-0.67056	0.1416	-4.73561	2.184e-06	0.000108387	LGALS3	protein_coding	3.96502
ENSG00000154518	1966.1	-0.70208	0.14874	-4.72012	2.35701e-06	0.000116522	ATP5G3	protein_coding	3.93359
ENSG00000125356	862.364	-0.93008	0.19723	-4.7156	2.40996e-06	0.000118681	NDUFA1	protein_coding	3.92562
ENSG00000113732	3744.86	-0.62246	0.13223	-4.70757	2.50691e-06	0.000122982	ATP6V0E1	protein_coding	3.91016
ENSG00000203875	2781.92	-0.8536	0.18136	-4.70659	2.51894e-06	0.000123101	SNHG5	processed_transcript	3.90974
ENSG00000100387	415.858	-1.02757	0.21856	-4.70157	2.58173e-06	0.00012569	RBX1	protein_coding	3.9007
ENSG00000178980	794.848	-0.88006	0.18812	-4.67813	2.89506e-06	0.00014041	SEPW1	protein_coding	3.8526
ENSG00000248794	186.499	-1.361	0.29157	-4.66776	3.04509e-06	0.000147129	CTD-2248H3.1	pseudogene	3.8323
ENSG00000042753	1469.27	-0.82752	0.17753	-4.66134	3.14154e-06	0.000151219	AP2S1	protein_coding	3.82039
ENSG00000254373	1163.62	-1.00826	0.21709	-4.64448	3.40927e-06	0.000163492	RP11-34P1.2	pseudogene	3.7865
ENSG00000272047	602.347	-0.96608	0.2081	-4.64244	3.44323e-06	0.000164504	GTF2H5	protein_coding	3.78382
ENSG00000138175	542.51	-0.95394	0.20552	-4.64148	3.45931e-06	0.000164658	ARL3	protein_coding	3.78342
ENSG00000116288	2339.8	-0.69055	0.149	-4.6345	3.57795e-06	0.000169674	PARK7	protein_coding	3.77038
ENSG00000212802	798.226	-0.92699	0.20054	-4.62241	3.7931e-06	0.000179213	RPL15P3	pseudogene	3.74663
ENSG00000118680	2334.49	-0.66022	0.14295	-4.61866	3.86228e-06	0.000181811	MYL12B	protein_coding	3.74038
ENSG00000143256	764.632	-0.85372	0.185	-4.61463	3.93789e-06	0.000184017	PFDN2	protein_coding	3.73514
ENSG00000174748	5020.85	-0.59024	0.1279	-4.61481	3.93451e-06	0.000184017	RPL15	protein_coding	3.73514
ENSG00000197982	519.374	-1.17528	0.25496	-4.60967	4.03308e-06	0.00018778	C1orf122	protein_coding	3.72635
ENSG00000102265	23534.2	-0.68425	0.14907	-4.59008	4.43069e-06	0.000205545	TIMP1	protein_coding	3.68709
ENSG00000137573	7276.33	-0.70308	0.15337	-4.5843	4.55506e-06	0.000210423	SULF1	protein_coding	3.67691
ENSG00000189129	275.47	-1.32227	0.28847	-4.58368	4.5687e-06	0.000210423	PLAC9	protein_coding	3.67691
ENSG00000184752	550.882	-1.01099	0.22067	-4.58148	4.61707e-06	0.000211889	NDUFA12	protein_coding	3.67389
ENSG00000234036	1691.33	-0.76875	0.16825	-4.56905	4.89933e-06	0.000224039	TXNP6	pseudogene	3.64968
ENSG00000196352	673.867	0.96723	0.21199	4.56255	5.0536e-06	0.000230271	CD55	protein_coding	3.63776
ENSG00000131143	2863.68	-0.64903	0.14235	-4.55942	5.12943e-06	0.000232898	COX4I1	protein_coding	3.63283
ENSG00000243199	1373.15	-0.71677	0.15735	-4.55531	5.23084e-06	0.000236663	RP11-408P14.1	pseudogene	3.62587
ENSG00000157557	428.465	1.0181	0.22378	4.54945	5.37869e-06	0.000242496	ETS2	protein_coding	3.6153
ENSG00000130203	1049.12	-1.0315	0.22831	-4.51791	6.24518e-06	0.000280573	APOE	protein_coding	3.55195
ENSG00000235174	355.121	-1.15916	0.25725	-4.50601	6.60583e-06	0.000295738	RPL39P3	pseudogene	3.52909
ENSG00000196262	3044.94	-0.64288	0.1428	-4.50213	6.72756e-06	0.000300138	PPIA	protein_coding	3.52268
ENSG00000184924	238.417	-1.2834	0.28533	-4.4979	6.86281e-06	0.000305109	PTRHD1	protein_coding	3.51555
ENSG00000237214	1119.44	-0.86926	0.19467	-4.4654	7.9921e-06	0.000354086	RP11-12M9.3	pseudogene	3.45089
ENSG00000256940	103.021	-1.44544	0.32454	-4.45387	8.43353e-06	0.000372355	RP11-783K16.5	antisense	3.42904
ENSG00000166794	10996.6	-0.66406	0.14916	-4.45208	8.50439e-06	0.000374193	PPIB	protein_coding	3.4269
ENSG00000111678	1994.32	-1.41108	0.31744	-4.44521	8.78076e-06	0.00038503	C12orf57	protein_coding	3.41451
ENSG00000240065	274.426	-1.20895	0.27222	-4.44111	8.94966e-06	0.000391097	PSMB9	protein_coding	3.40772
ENSG00000156411	1162.33	-0.91901	0.2072	-4.43536	9.19205e-06	0.000400323	C14orf2	protein_coding	3.39759
ENSG00000126756	594.955	-0.95333	0.21512	-4.43166	9.35111e-06	0.00040587	UXT	protein_coding	3.39161
ENSG00000153904	326.958	-1.03525	0.23412	-4.4218	9.78821e-06	0.000421981	DDAH1	protein_coding	3.37471
ENSG00000147123	681.666	-1.06813	0.24154	-4.42215	9.77254e-06	0.000421981	NDUFB11	protein_coding	3.37471
ENSG00000130770	562.972	-0.92388	0.20922	-4.41588	1.00599e-05	0.000432239	ATPIF1	protein_coding	3.36428
ENSG00000243498	258.853	-1.12447	0.2549	-4.41146	1.02676e-05	0.000439688	UBA52P5	pseudogene	3.35686
ENSG00000185834	494.538	-1.00994	0.22925	-4.40549	1.05544e-05	0.00045046	RPL12P4	pseudogene	3.34634
ENSG00000138085	1226.96	-0.81335	0.18505	-4.39523	1.10655e-05	0.000470705	ATRAID	protein_coding	3.32725
ENSG00000144476	144.138	1.49411	0.34011	4.39297	1.11813e-05	0.000474059	ACKR3	protein_coding	3.32417
ENSG00000104979	899.799	-0.87517	0.19953	-4.38625	1.15324e-05	0.00048733	C19orf53	protein_coding	3.31218
ENSG00000177410	1831.36	-0.83445	0.19071	-4.37538	1.21218e-05	0.000510553	ZFAS1	antisense	3.29196
ENSG00000113387	1123.77	-0.76337	0.17485	-4.36577	1.26674e-05	0.000530043	SUB1	protein_coding	3.27569
ENSG00000233276	880.819	-1.02335	0.2344	-4.36586	1.26621e-05	0.000530043	GPX1	protein_coding	3.27569
ENSG00000175600	173.213	-1.24219	0.28494	-4.35946	1.30383e-05	0.000543787	SUGCT	protein_coding	3.26457
ENSG00000145425	1294.28	-0.7156	0.16556	-4.32222	1.54464e-05	0.000642129	RPS3A	protein_coding	3.19238
ENSG00000213553	7987.4	-0.59415	0.13757	-4.31894	1.56777e-05	0.000649635	RPLP0P6	pseudogene	3.18733
ENSG00000100138	994.988	-0.73956	0.17131	-4.31718	1.58038e-05	0.000652747	NHP2L1	protein_coding	3.18525
ENSG00000229230	266.175	-1.19566	0.27781	-4.30392	1.678e-05	0.000690839	MT1P3	pseudogene	3.16062
ENSG00000234925	191.475	-1.25548	0.29417	-4.26794	1.97286e-05	0.00080963	RP11-254B13.3	pseudogene	3.09171
ENSG00000178464	650.518	-0.90434	0.21253	-4.25507	2.08981e-05	0.000854885	CTD-2192J16.15	pseudogene	3.06809
ENSG00000141552	894.658	-0.93421	0.22003	-4.24585	2.17769e-05	0.000887998	ANAPC11	protein_coding	3.05159
ENSG00000188873	381.065	-0.99287	0.23394	-4.24419	2.19381e-05	0.000891733	RPL10AP2	pseudogene	3.04976
ENSG00000041982	6363.62	-0.74556	0.17596	-4.2372	2.26329e-05	0.000916929	TNC	protein_coding	3.03766
ENSG00000165629	1549.16	-0.64804	0.15297	-4.23652	2.27012e-05	0.000916929	ATP5C1	protein_coding	3.03766
ENSG00000237676	234.63	-1.1325	0.26757	-4.23254	2.31062e-05	0.000930351	RPL30P4	pseudogene	3.03135
ENSG00000164949	891.022	0.78814	0.18667	4.22214	2.41991e-05	0.000971301	GEM	protein_coding	3.01265
ENSG00000243147	479.048	-0.98522	0.23363	-4.21699	2.4758e-05	0.00099063	MRPL33	protein_coding	3.00409
ENSG00000197345	404.01	-0.96693	0.23025	-4.19946	2.67557e-05	0.00107	MRPL21	protein_coding	2.97174
ENSG00000107796	550.982	-0.90212	0.21486	-4.19859	2.68587e-05	0.00107	ACTA2	protein_coding	2.97142
ENSG00000174600	1169.44	-0.80016	0.19069	-4.19608	2.71579e-05	0.00108	CMKLR1	protein_coding	2.96796
ENSG00000166592	84.6898	1.49083	0.35595	4.18827	2.81094e-05	0.00111	RRAD	protein_coding	2.95435
ENSG00000232112	306.761	-1.00836	0.2409	-4.18573	2.84251e-05	0.00112	TMA7	protein_coding	2.95084
ENSG00000137038	274.486	-1.1074	0.2647	-4.18365	2.86867e-05	0.00113	TMEM261	protein_coding	2.94819
ENSG00000116586	423.416	-0.94151	0.22513	-4.18201	2.88939e-05	0.00113	LAMTOR2	protein_coding	2.9464
ENSG00000188042	4190.27	0.59339	0.14193	4.18091	2.9034e-05	0.00113	ARL4C	protein_coding	2.94562
ENSG00000080573	2047.29	-0.76455	0.18312	-4.17518	2.97749e-05	0.00116	COL5A3	protein_coding	2.936
ENSG00000052795	745.515	0.80734	0.19345	4.17329	3.00226e-05	0.00116	FNIP2	protein_coding	2.93384
ENSG00000136810	3817.81	-0.75437	0.18079	-4.17267	3.01051e-05	0.00116	TXN	protein_coding	2.93384
ENSG00000171421	411.432	-0.94769	0.2275	-4.16562	3.10504e-05	0.0012	MRPL36	protein_coding	2.92173
ENSG00000174547	234.46	-1.17633	0.28253	-4.1635	3.134e-05	0.00121	MRPL11	protein_coding	2.919
ENSG00000074527	2652.18	-0.57738	0.139	-4.15395	3.26785e-05	0.00125	NTN4	protein_coding	2.90214
ENSG00000204291	241.736	-1.24904	0.30075	-4.15304	3.28094e-05	0.00125	COL15A1	protein_coding	2.9017
ENSG00000146425	1158.23	-0.72395	0.17445	-4.14983	3.32725e-05	0.00126	DYNLT1	protein_coding	2.8982
ENSG00000138678	1154.59	0.71271	0.17174	4.14992	3.32588e-05	0.00126	AGPAT9	protein_coding	2.8982
ENSG00000176046	1435.85	-0.72033	0.17366	-4.14806	3.35297e-05	0.00127	NUPR1	protein_coding	2.89614
ENSG00000198034	8527.21	-0.51632	0.12449	-4.14733	3.36381e-05	0.00127	RPS4X	protein_coding	2.89602
ENSG00000142798	4122.32	-0.75486	0.18288	-4.12768	3.66447e-05	0.00138	HSPG2	protein_coding	2.86012
ENSG00000240463	294.84	-0.99569	0.24208	-4.11299	3.9057e-05	0.00147	RPS19P3	pseudogene	2.83371
ENSG00000213867	208.963	-1.13454	0.27651	-4.10302	4.07795e-05	0.00153	RP11-829H16.2	pseudogene	2.81624
ENSG00000073756	1463.21	0.80717	0.19697	4.09788	4.16944e-05	0.00156	PTGS2	protein_coding	2.80787
ENSG00000172172	294.17	-1.05167	0.25727	-4.08783	4.35431e-05	0.00162	MRPL13	protein_coding	2.79029
ENSG00000213613	393.257	-0.90859	0.22234	-4.08656	4.37822e-05	0.00162	RP11-380G5.3	pseudogene	2.78918
ENSG00000236312	124.487	-1.2835	0.3143	-4.08367	4.43296e-05	0.00164	RPL34P34	pseudogene	2.78504
ENSG00000182004	265.722	-1.09724	0.26884	-4.08141	4.47627e-05	0.00165	SNRPE	protein_coding	2.78207
ENSG00000143771	849.801	-0.80202	0.19666	-4.0781	4.54059e-05	0.00166	CNIH4	protein_coding	2.78034
ENSG00000119705	475.803	-0.92537	0.22683	-4.07957	4.51184e-05	0.00166	SLIRP	protein_coding	2.78034
ENSG00000102309	291.85	-1.09674	0.26895	-4.07791	4.54422e-05	0.00166	PIN4	protein_coding	2.78034
ENSG00000142871	1028.3	-0.79842	0.1958	-4.07782	4.54591e-05	0.00166	CYR61	protein_coding	2.78034
ENSG00000181019	5535.02	-0.52961	0.12993	-4.07616	4.57856e-05	0.00167	NQO1	protein_coding	2.77847
ENSG00000100319	258.616	-1.07776	0.26463	-4.07274	4.64641e-05	0.00169	ZMAT5	protein_coding	2.77331
ENSG00000124733	783.218	-0.75892	0.18666	-4.06579	4.78691e-05	0.00173	MEA1	protein_coding	2.7616
ENSG00000232362	253.167	-1.02871	0.25377	-4.05367	5.04202e-05	0.00182	ATP5LP2	pseudogene	2.74028
ENSG00000136244	293.525	1.13633	0.2804	4.05253	5.0667e-05	0.00182	IL6	protein_coding	2.73938
ENSG00000120594	1015.56	-0.68526	0.1695	-4.04282	5.28113e-05	0.00189	PLXDC2	protein_coding	2.7226
ENSG00000146197	4310.41	-0.59929	0.14836	-4.0395	5.35658e-05	0.00192	SCUBE3	protein_coding	2.71765
ENSG00000137801	2674.89	-0.6398	0.15855	-4.03521	5.45536e-05	0.00194	THBS1	protein_coding	2.7121
ENSG00000139428	213.961	-1.08681	0.26933	-4.03519	5.45575e-05	0.00194	MMAB	protein_coding	2.7121
ENSG00000135441	201.719	-1.20482	0.29897	-4.02986	5.58097e-05	0.00198	BLOC1S1	protein_coding	2.70345
ENSG00000143222	972.145	-0.71319	0.17818	-4.00269	6.26252e-05	0.00222	UFC1	protein_coding	2.65461
ENSG00000099282	80.222	-1.36231	0.3405	-4.00087	6.31112e-05	0.00223	TSPAN15	protein_coding	2.65245
ENSG00000166147	15055.1	-0.50103	0.12539	-3.99584	6.44655e-05	0.00227	FBN1	protein_coding	2.64443
ENSG00000233762	814.301	-0.98311	0.24612	-3.99439	6.48617e-05	0.00228	AC007969.5	pseudogene	2.64296
ENSG00000119681	11230.8	-0.65046	0.16317	-3.9863	6.71119e-05	0.00235	LTBP2	protein_coding	2.62934
ENSG00000266282	220.09	-1.09526	0.27483	-3.98528	6.74003e-05	0.00235	UBL5P2	pseudogene	2.62866
ENSG00000260549	148.802	-1.19856	0.30136	-3.97719	6.97348e-05	0.00243	MT1L	pseudogene	2.61505
ENSG00000162733	3108.57	-0.6103	0.1536	-3.97322	7.0909e-05	0.00246	DDR2	protein_coding	2.60898
ENSG00000224415	505.618	-0.83302	0.2102	-3.96301	7.4012e-05	0.00256	RPL19P12	pseudogene	2.59155
ENSG00000132432	1558.85	-0.80087	0.20257	-3.95351	7.70126e-05	0.00265	SEC61G	protein_coding	2.57654
ENSG00000231549	520.56	-0.96876	0.24504	-3.95346	7.70287e-05	0.00265	USMG5P1	pseudogene	2.57654
ENSG00000120675	715.878	-0.74871	0.18963	-3.94835	7.86925e-05	0.0027	DNAJC15	protein_coding	2.56843
ENSG00000186010	263.188	-1.04844	0.26573	-3.94556	7.96134e-05	0.00273	NDUFA13	protein_coding	2.56454
ENSG00000150995	744.77	0.72523	0.18417	3.9378	8.22334e-05	0.00281	ITPR1	protein_coding	2.55164
ENSG00000130332	571.248	-0.87508	0.22249	-3.9332	8.38225e-05	0.00285	LSM7	protein_coding	2.54448
ENSG00000120533	1024.52	-0.75213	0.19156	-3.92629	8.6265e-05	0.00293	ENY2	protein_coding	2.53316
ENSG00000162772	433.628	0.98053	0.24979	3.92534	8.66066e-05	0.00293	ATF3	protein_coding	2.5326
ENSG00000232119	378.302	-0.87811	0.22436	-3.9138	9.08538e-05	0.00307	MCTS1	protein_coding	2.51295
ENSG00000218227	1509.02	-0.60994	0.15597	-3.9106	9.2069e-05	0.0031	RP11-889L3.1	pseudogene	2.50832
ENSG00000101608	2306.71	-0.55427	0.14176	-3.90992	9.23258e-05	0.0031	MYL12A	protein_coding	2.50826
ENSG00000173436	280.484	-1.00172	0.25699	-3.89795	9.7009e-05	0.00325	MINOS1	protein_coding	2.48791
ENSG00000063177	6197.4	-0.63177	0.16226	-3.89355	9.8789e-05	0.0033	RPL18	protein_coding	2.48114
ENSG00000170860	426.757	-0.96368	0.24768	-3.89091	9.98706e-05	0.00333	LSM3	protein_coding	2.47755
ENSG00000090013	407.634	-0.86601	0.22357	-3.87354	0.000107266	0.00357	BLVRB	protein_coding	2.44765
ENSG00000214485	601.861	-0.8598	0.22204	-3.87227	0.000107827	0.00358	RPL7P1	pseudogene	2.44652
ENSG00000231369	651.654	-0.77541	0.20035	-3.87021	0.00010874	0.0036	RP1-40G4P.1	pseudogene	2.44398
ENSG00000130724	849.639	-0.73987	0.19149	-3.86377	0.000111651	0.00368	CHMP2A	protein_coding	2.43362
ENSG00000115963	2574.02	0.65917	0.17112	3.85212	0.000117101	0.00385	RND3	protein_coding	2.41405
ENSG00000241494	301.086	-1.02914	0.26785	-3.84224	0.000121916	0.00399	RP11-796G6.1	pseudogene	2.39877
ENSG00000198937	150.513	-1.18396	0.30809	-3.84287	0.000121605	0.00399	CCDC167	protein_coding	2.39877
ENSG00000187051	801.039	-0.86152	0.22471	-3.83393	0.000126112	0.00412	RPS19BP1	protein_coding	2.38518
ENSG00000225200	420.199	-0.87646	0.22875	-3.83152	0.000127354	0.00415	AB019441.29	pseudogene	2.38203
ENSG00000090263	411.907	-0.89925	0.23481	-3.82977	0.000128262	0.00416	MRPS33	protein_coding	2.38115
ENSG00000205364	187.757	-1.146	0.29921	-3.83011	0.000128083	0.00416	MT1M	protein_coding	2.38115
ENSG00000140285	1619.27	-0.57911	0.15132	-3.82716	0.000129633	0.00419	FGF7	protein_coding	2.37763
ENSG00000184990	598.307	-0.89025	0.23275	-3.8249	0.000130825	0.00422	SIVA1	protein_coding	2.37476
ENSG00000273149	218.253	-1.06261	0.27789	-3.82385	0.000131381	0.00423	RP11-290D2.6	antisense	2.374
ENSG00000173113	731.927	-0.75068	0.19653	-3.81974	0.000133592	0.00429	TRMT112	protein_coding	2.36785
ENSG00000226138	183.343	-1.08965	0.28561	-3.81521	0.000136065	0.00436	RP1-228P16.7	pseudogene	2.36097
ENSG00000134202	644.762	-0.75476	0.19807	-3.81054	0.000138664	0.00443	GSTM3	protein_coding	2.35384
ENSG00000140945	649.151	-0.75129	0.19736	-3.80676	0.000140801	0.00448	CDH13	protein_coding	2.34827
ENSG00000167515	579.075	-0.9124	0.23977	-3.80538	0.000141589	0.0045	TRAPPC2L	protein_coding	2.34693
ENSG00000112304	375.171	-0.86448	0.22737	-3.80216	0.000143441	0.00453	ACOT13	protein_coding	2.34343
ENSG00000176343	158.65	-1.10406	0.29034	-3.80269	0.000143131	0.00453	RPL37AP8	pseudogene	2.34343
ENSG00000089157	5596.59	-0.53593	0.1412	-3.79542	0.000147395	0.00465	RPLP0	protein_coding	2.3327
ENSG00000148180	2698.89	-0.62332	0.16459	-3.78718	0.000152364	0.00479	GSN	protein_coding	2.31937
ENSG00000119655	2292.79	-0.58801	0.15538	-3.78438	0.000154093	0.00482	NPC2	protein_coding	2.3166
ENSG00000196465	518.271	-0.823	0.21747	-3.78443	0.000154061	0.00482	MYL6B	protein_coding	2.3166
ENSG00000169908	2987.69	0.57275	0.15187	3.77123	0.000162446	0.00507	TM4SF1	protein_coding	2.29493
ENSG00000072274	3544.65	0.5587	0.14817	3.77074	0.000162766	0.00507	TFRC	protein_coding	2.29493
ENSG00000213246	747.323	-0.69896	0.18561	-3.76566	0.000166107	0.00516	SUPT4H1	protein_coding	2.28716
ENSG00000108294	1350.17	-0.62304	0.16559	-3.76247	0.000168247	0.0052	PSMB3	protein_coding	2.28371
ENSG00000131459	4692.28	0.50322	0.13375	3.76249	0.00016823	0.0052	GFPT2	protein_coding	2.28371
ENSG00000114023	373.94	-0.84957	0.22584	-3.76182	0.000168681	0.0052	FAM162A	protein_coding	2.28364
ENSG00000171530	632.222	-0.76019	0.20245	-3.75486	0.000173437	0.00534	TBCA	protein_coding	2.27261
ENSG00000206190	348.913	-0.93879	0.25011	-3.75347	0.000174403	0.00536	ATP10A	protein_coding	2.27124
ENSG00000087074	1240.39	0.59794	0.15983	3.74112	0.000183199	0.00561	PPP1R15A	protein_coding	2.25091
ENSG00000038427	16745.7	-0.47357	0.12697	-3.72982	0.000191615	0.00586	VCAN	protein_coding	2.23244
ENSG00000135679	4393.57	0.49732	0.1334	3.72811	0.000192918	0.00588	MDM2	protein_coding	2.23053
ENSG00000164692	81514.3	-0.51368	0.1379	-3.72514	0.00019521	0.00592	COL1A2	protein_coding	2.22746
ENSG00000235912	132.893	-1.16041	0.31149	-3.7253	0.000195084	0.00592	RP1-159A19.3	pseudogene	2.22746
ENSG00000226532	287.642	-1.01251	0.27196	-3.72299	0.000196881	0.00596	RP5-1052M9.1	pseudogene	2.22479
ENSG00000180992	567.077	-0.78539	0.21107	-3.72095	0.000198477	0.00599	MRPL14	protein_coding	2.22231
ENSG00000103152	894.161	-0.79741	0.21526	-3.70437	0.000211915	0.00638	MPG	protein_coding	2.19488
ENSG00000196139	797.141	-0.70486	0.19039	-3.70226	0.000213689	0.00642	AKR1C3	protein_coding	2.19228
ENSG00000037241	238.359	-0.95444	0.2581	-3.69792	0.000217373	0.00652	RPL26L1	protein_coding	2.18588
ENSG00000197930	1747.09	0.57528	0.15649	3.67614	0.000236793	0.00708	ERO1L	protein_coding	2.14973
ENSG00000164938	2028.45	0.58779	0.16043	3.66385	0.000248455	0.00742	TP53INP1	protein_coding	2.12986
ENSG00000259207	1427.24	0.60537	0.16536	3.66094	0.000251287	0.00748	ITGB3	protein_coding	2.12595
ENSG00000225067	261.354	-1.01755	0.27867	-3.65146	0.000260749	0.00775	RPL23AP2	pseudogene	2.11091
ENSG00000082482	146.102	-1.11267	0.30518	-3.64596	0.000266396	0.0079	KCNK2	protein_coding	2.10261
ENSG00000241837	521.12	-0.8324	0.22852	-3.64255	0.000269949	0.00798	ATP5O	protein_coding	2.09786
ENSG00000137210	429.625	-0.82907	0.22815	-3.63392	0.000279143	0.00823	TMEM14B	protein_coding	2.08477
ENSG00000254999	2199.72	-0.55401	0.15247	-3.6336	0.000279496	0.00823	BRK1	protein_coding	2.08477
ENSG00000225405	82.3524	-1.23378	0.34064	-3.62197	0.000292372	0.00859	RP11-84A1.1	pseudogene	2.06621
ENSG00000116741	1636.43	-0.58842	0.16266	-3.61759	0.000297364	0.00871	RGS2	protein_coding	2.05985
ENSG00000197594	1856.38	-0.69956	0.19377	-3.61025	0.000305897	0.00894	ENPP1	protein_coding	2.04855
ENSG00000108179	842.369	0.64236	0.17802	3.60835	0.000308146	0.00899	PPIF	protein_coding	2.04636
ENSG00000166292	856.65	-0.72865	0.202	-3.60715	0.000309576	0.00901	TMEM100	protein_coding	2.04534
ENSG00000042493	915.813	-0.71029	0.19712	-3.60327	0.000314233	0.00912	CAPG	protein_coding	2.03984
ENSG00000084636	2345.04	-0.58882	0.16351	-3.60117	0.000316789	0.00918	COL16A1	protein_coding	2.03731
ENSG00000108278	395.162	-0.79338	0.22067	-3.59528	0.000324048	0.00937	ZNHIT3	protein_coding	2.02845
ENSG00000182154	493.446	-0.92881	0.25857	-3.5921	0.00032802	0.00946	MRPL41	protein_coding	2.02414
ENSG00000167397	712.896	-0.69927	0.19505	-3.58507	0.000336988	0.0097	VKORC1	protein_coding	2.0134
ENSG00000143158	737.283	-0.68869	0.19233	-3.58074	0.000342629	0.00984	MPC2	protein_coding	2.00717
ENSG00000132386	3503.88	-0.48579	0.13572	-3.57937	0.000344425	0.00987	SERPINF1	protein_coding	2.00587
ENSG00000229117	137.125	-1.09658	0.30673	-3.57509	0.000350109	0.01	RPL41	protein_coding	2.00008
ENSG00000137831	1479.61	-0.65923	0.18441	-3.57471	0.000350611	0.01	UACA	protein_coding	2.00008
ENSG00000235552	1309.75	-0.57184	0.16007	-3.57247	0.000353628	0.01004	RPL6P27	pseudogene	1.99816
ENSG00000084207	2487.32	-0.61242	0.17143	-3.57239	0.000353732	0.01004	GSTP1	protein_coding	1.99816
ENSG00000178982	1298.18	-0.62654	0.17543	-3.57149	0.000354951	0.01005	EIF3K	protein_coding	1.99762
ENSG00000168028	1552.21	-0.59322	0.16644	-3.56415	0.000365041	0.01032	RPSA	protein_coding	1.98641
ENSG00000149273	7283.21	-0.46233	0.12996	-3.5574	0.000374545	0.01056	RPS3	protein_coding	1.97621
ENSG00000106268	150.673	-1.04627	0.29592	-3.53569	0.000406711	0.01145	NUDT1	protein_coding	1.94138
ENSG00000135047	7470.85	0.44441	0.12596	3.52828	0.000418275	0.01174	CTSL	protein_coding	1.93016
ENSG00000237748	180.077	-1.06474	0.30203	-3.52533	0.000422963	0.01185	UQCRBP1	pseudogene	1.92627
ENSG00000179085	235.872	-0.92727	0.26362	-3.51745	0.000435714	0.01218	DPM3	protein_coding	1.91432
ENSG00000235354	96.1305	-1.17063	0.33345	-3.51071	0.00044691	0.01247	CTA-276O3.4	pseudogene	1.90425
ENSG00000172922	776.469	-0.67516	0.19303	-3.49772	0.000469262	0.01306	RNASEH2C	protein_coding	1.884
ENSG00000125740	312.311	0.93722	0.26847	3.49096	0.000481296	0.01337	FOSB	protein_coding	1.87394
ENSG00000162692	163.096	-1.02471	0.29372	-3.48877	0.000485257	0.01345	VCAM1	protein_coding	1.87132
ENSG00000100196	838.633	-0.62129	0.17845	-3.48155	0.000498521	0.01376	KDELR3	protein_coding	1.86142
ENSG00000115350	297.6	-0.8804	0.25288	-3.48151	0.000498596	0.01376	POLE4	protein_coding	1.86142
ENSG00000170906	293.553	-0.92736	0.26643	-3.48073	0.000500054	0.01377	NDUFA3	protein_coding	1.86109
ENSG00000171345	213.235	-0.97245	0.27955	-3.47867	0.0005039	0.01385	KRT19	protein_coding	1.8587
ENSG00000123545	351.995	-0.80966	0.23381	-3.46295	0.000534296	0.01465	NDUFAF4	protein_coding	1.83419
ENSG00000143545	1497.22	-0.54204	0.15658	-3.46179	0.000536595	0.01468	RAB13	protein_coding	1.83325
ENSG00000230897	68.8474	-1.20075	0.34702	-3.4602	0.000539774	0.01474	RPS18P12	pseudogene	1.83162
ENSG00000141469	874.401	-0.6888	0.19911	-3.45938	0.000541418	0.01475	SLC14A1	protein_coding	1.83122
ENSG00000169253	266.214	-0.85916	0.24934	-3.44572	0.00056954	0.01548	RP11-220D10.1	pseudogene	1.81015
ENSG00000143314	367.307	-0.79128	0.22982	-3.44308	0.000575136	0.01557	MRPL24	protein_coding	1.80764
ENSG00000182667	459.899	-0.75503	0.21929	-3.44301	0.000575279	0.01557	NTM	protein_coding	1.80764
ENSG00000231231	37.198	-1.25487	0.36457	-3.442	0.000577429	0.0156	AP001422.3	lincRNA	1.80693
ENSG00000214194	308.097	-0.91186	0.26633	-3.42373	0.00061768	0.01665	LINC00998	protein_coding	1.77858
ENSG00000164096	1352.78	-0.61355	0.17987	-3.41108	0.000647072	0.01741	C4orf3	protein_coding	1.75931
ENSG00000111843	1223.8	-0.5653	0.16585	-3.40843	0.000653375	0.01754	TMEM14C	protein_coding	1.75601
ENSG00000129824	1919.89	-0.60502	0.17757	-3.40723	0.000656248	0.01758	RPS4Y1	protein_coding	1.75501
ENSG00000181026	819.056	0.6553	0.19279	3.39904	0.00067624	0.01808	AEN	protein_coding	1.74289
ENSG00000134107	2369.29	0.55116	0.16241	3.3936	0.000689814	0.01836	BHLHE40	protein_coding	1.73607
ENSG00000162231	3532.99	0.45246	0.13332	3.3937	0.000689549	0.01836	NXF1	protein_coding	1.73607
ENSG00000204262	9800.27	-0.43754	0.12899	-3.39205	0.000693724	0.01843	COL5A2	protein_coding	1.73451
ENSG00000233270	125	-1.12679	0.33326	-3.38107	0.000722054	0.01914	SNRPEP4	pseudogene	1.71803
ENSG00000198467	5883.92	-0.52509	0.15538	-3.3793	0.000726709	0.01922	TPM2	protein_coding	1.71614
ENSG00000170836	334.49	0.84246	0.24963	3.37481	0.00073866	0.0195	PPM1D	protein_coding	1.70995
ENSG00000173110	82.3731	1.20804	0.35803	3.37414	0.000740466	0.01951	HSPA6	protein_coding	1.70979
ENSG00000113070	410.113	0.7583	0.22486	3.37229	0.000745471	0.0196	HBEGF	protein_coding	1.70775
ENSG00000112667	150.138	-1.04519	0.31006	-3.3709	0.000749224	0.01966	DNPH1	protein_coding	1.70646
ENSG00000101544	491.017	0.72234	0.21438	3.36947	0.000753134	0.01968	ADNP2	protein_coding	1.70598
ENSG00000164932	1969.27	-0.5019	0.14895	-3.36956	0.000752871	0.01968	CTHRC1	protein_coding	1.70598
ENSG00000198856	1832.78	-0.54487	0.1618	-3.36759	0.000758278	0.01977	OSTC	protein_coding	1.70391
ENSG00000139329	3535.42	-0.55619	0.1653	-3.3647	0.000766259	0.01992	LUM	protein_coding	1.70068
ENSG00000242485	690.399	-0.69483	0.20652	-3.36442	0.000767044	0.01992	MRPL20	protein_coding	1.70068
ENSG00000230989	1371.28	-0.60801	0.18091	-3.36083	0.000777075	0.02014	HSBP1	protein_coding	1.69592
ENSG00000182362	159.468	-1.00734	0.30021	-3.35543	0.000792423	0.0205	YBEY	protein_coding	1.6883
ENSG00000173641	501.533	-0.727	0.21709	-3.3488	0.000811631	0.02095	HSPB7	protein_coding	1.67878
ENSG00000243829	114.27	-1.05679	0.31595	-3.34482	0.000823365	0.02117	CTB-33G10.1	pseudogene	1.67429
ENSG00000204387	1737.6	-0.51453	0.15382	-3.345	0.000822832	0.02117	C6orf48	protein_coding	1.67429
ENSG00000105650	49.9576	1.21483	0.36338	3.34313	0.000828379	0.02126	PDE4C	protein_coding	1.67253
ENSG00000100505	99.43	1.10754	0.3314	3.34202	0.0008317	0.0213	TRIM9	protein_coding	1.67166
ENSG00000175592	368.796	0.78377	0.2348	3.33799	0.000843876	0.02157	FOSL1	protein_coding	1.66621
ENSG00000115687	970.035	0.56758	0.17015	3.3357	0.000850855	0.0217	PASK	protein_coding	1.6635
ENSG00000148175	1002.35	0.5621	0.16877	3.33056	0.000866702	0.02206	STOM	protein_coding	1.65635
ENSG00000130513	769.892	0.71899	0.21669	3.31808	0.000906372	0.02294	GDF15	protein_coding	1.6395
ENSG00000100028	801.356	-0.61143	0.18422	-3.31905	0.000903229	0.02294	SNRPD3	protein_coding	1.6395
ENSG00000177556	560.084	-0.78141	0.2355	-3.31809	0.000906338	0.02294	ATOX1	protein_coding	1.6395
ENSG00000213442	2163.36	-0.60615	0.18309	-3.31071	0.000930593	0.0235	RPL18AP3	pseudogene	1.6289
ENSG00000210082	115480	-0.39262	0.1188	-3.30489	0.00095015	0.02395	MT-RNR2	Mt_rRNA	1.62073
ENSG00000234797	381.508	-0.76891	0.2334	-3.29443	0.000986199	0.02481	RPS3AP6	pseudogene	1.60541
ENSG00000185885	215.904	-0.92368	0.28169	-3.27904	0.00104	0.02615	IFITM1	protein_coding	1.58251
ENSG00000224877	211.232	-0.89556	0.27328	-3.27706	0.00105	0.02628	C17orf89	protein_coding	1.58032
ENSG00000205105	152.505	-0.99245	0.30392	-3.26554	0.00109	0.02727	COX17P1	pseudogene	1.56433
ENSG00000214203	430.349	-0.69939	0.21416	-3.26582	0.00109	0.02727	RPS4XP1	pseudogene	1.56433
ENSG00000124942	12704.5	-0.42441	0.13009	-3.26232	0.00111	0.02753	AHNAK	protein_coding	1.56025
ENSG00000204389	383.279	0.78459	0.24064	3.26039	0.00111	0.02766	HSPA1A	protein_coding	1.55813
ENSG00000136153	1144.37	-0.54633	0.16759	-3.25982	0.00111	0.02766	LMO7	protein_coding	1.55809
ENSG00000106603	456.208	-0.70976	0.21777	-3.25919	0.00112	0.02767	COA1	protein_coding	1.55798
ENSG00000108826	408.591	-0.71862	0.22104	-3.25107	0.00115	0.02842	MRPL27	protein_coding	1.5464
ENSG00000111906	494.611	-0.68829	0.21222	-3.24324	0.00118	0.02916	HDDC2	protein_coding	1.53528
ENSG00000163162	1481.03	0.5519	0.17036	3.23966	0.0012	0.02947	RNF149	protein_coding	1.53066
ENSG00000145685	2644.11	0.51306	0.15852	3.23656	0.00121	0.02973	LHFPL2	protein_coding	1.52679
ENSG00000172590	420.963	-0.74762	0.23131	-3.23218	0.00123	0.03013	MRPL52	protein_coding	1.52096
ENSG00000140416	3066.93	-0.45134	0.14009	-3.2218	0.00127	0.03119	TPM1	protein_coding	1.50602
ENSG00000137809	3715.58	-0.4891	0.15187	-3.22046	0.00128	0.03127	ITGA11	protein_coding	1.50483
ENSG00000107262	603.026	0.6354	0.19746	3.21791	0.00129	0.03143	BAG1	protein_coding	1.50262
ENSG00000088826	3345.41	0.46076	0.14317	3.21827	0.00129	0.03143	SMOX	protein_coding	1.50262
ENSG00000151366	481.727	-0.67909	0.21117	-3.21587	0.0013	0.0316	NDUFC2	protein_coding	1.50036
ENSG00000175550	672.051	-0.6914	0.21535	-3.21058	0.00132	0.03212	DRAP1	protein_coding	1.49318
ENSG00000143341	1028.72	-0.57075	0.17813	-3.20415	0.00135	0.03277	HMCN1	protein_coding	1.48448
ENSG00000184178	198.708	-0.87788	0.27402	-3.20373	0.00136	0.03277	SCFD2	protein_coding	1.48448
ENSG00000224237	138.429	-1.00461	0.31363	-3.20317	0.00136	0.03278	MINOS1P3	pseudogene	1.48445
ENSG00000115541	732.714	-0.6927	0.21657	-3.19852	0.00138	0.03312	HSPE1	protein_coding	1.4799
ENSG00000066379	189.286	-0.989	0.30919	-3.1987	0.00138	0.03312	ZNRD1	protein_coding	1.4799
ENSG00000113532	109.301	-1.03801	0.32443	-3.19949	0.00138	0.03312	ST8SIA4	protein_coding	1.4799
ENSG00000235957	89.0034	-1.07041	0.33495	-3.19573	0.00139	0.03338	COX7CP1	pseudogene	1.4765
ENSG00000138166	1382.36	0.55342	0.17332	3.19297	0.00141	0.03364	DUSP5	protein_coding	1.47317
ENSG00000112186	103.253	-1.07529	0.3369	-3.1917	0.00141	0.03369	CAP2	protein_coding	1.47244
ENSG00000249774	102.141	-1.07146	0.33573	-3.19141	0.00142	0.03369	CTD-2206G10.2	pseudogene	1.47244
ENSG00000108932	2011.14	0.47815	0.14986	3.19069	0.00142	0.03372	SLC16A6	protein_coding	1.47216
ENSG00000133816	2880.62	-0.43619	0.13678	-3.18899	0.00143	0.03385	MICAL2	protein_coding	1.47041
ENSG00000173706	2607.81	-0.44315	0.13904	-3.18724	0.00144	0.03399	HEG1	protein_coding	1.46859
ENSG00000183671	447.915	-0.85115	0.26743	-3.1827	0.00146	0.03442	GPR1	protein_coding	1.46317
ENSG00000231389	1757.97	-0.5146	0.16169	-3.18257	0.00146	0.03442	HLA-DPA1	protein_coding	1.46317
ENSG00000168002	745.627	-0.57879	0.18194	-3.18124	0.00147	0.03445	POLR2G	protein_coding	1.46278
ENSG00000086589	459.445	0.6813	0.21413	3.1817	0.00146	0.03445	RBM22	protein_coding	1.46278
ENSG00000111716	5773.76	-0.43597	0.13711	-3.17974	0.00147	0.03457	LDHB	protein_coding	1.46133
ENSG00000162961	440.554	-0.6848	0.21543	-3.1787	0.00148	0.03463	DPY30	protein_coding	1.46057
ENSG00000268412	174.929	-0.8922	0.28119	-3.17301	0.00151	0.03525	AC013449.1	protein_coding	1.45284
ENSG00000170899	441.945	-0.69475	0.21918	-3.16982	0.00153	0.03557	GSTA4	protein_coding	1.44886
ENSG00000143575	802.501	-0.5658	0.17889	-3.16282	0.00156	0.03638	HAX1	protein_coding	1.43919
ENSG00000082515	420.176	-0.70235	0.22217	-3.1613	0.00157	0.0365	MRPL22	protein_coding	1.43772
ENSG00000150459	1460.31	-0.49302	0.15605	-3.15948	0.00158	0.03663	SAP18	protein_coding	1.43619
ENSG00000220105	82.3962	-1.06303	0.33649	-3.15921	0.00158	0.03663	RP11-307I14.2	pseudogene	1.43619
ENSG00000226525	110.378	-1.00935	0.32013	-3.15294	0.00162	0.03736	RPS7P10	pseudogene	1.42763
ENSG00000178715	144.569	-0.95098	0.3017	-3.15209	0.00162	0.0374	RP11-169K16.8	pseudogene	1.42715
ENSG00000272761	711.467	-0.60953	0.19359	-3.14861	0.00164	0.03778	RP11-572C15.6	lincRNA	1.42276
ENSG00000162385	304.93	-0.77249	0.24544	-3.1474	0.00165	0.0378	MAGOH	protein_coding	1.42252
ENSG00000167272	206.757	-0.85437	0.27144	-3.14748	0.00165	0.0378	POP5	protein_coding	1.42252
ENSG00000183617	232.062	-0.8219	0.26156	-3.14225	0.00168	0.0384	MRPL54	protein_coding	1.41565
ENSG00000170525	550.551	0.6946	0.22142	3.13702	0.00171	0.03898	PFKFB3	protein_coding	1.40915
ENSG00000085063	13617.3	-0.389	0.12401	-3.13682	0.00171	0.03898	CD59	protein_coding	1.40915
ENSG00000146066	518.079	-0.66604	0.21265	-3.13208	0.00174	0.03954	HIGD2A	protein_coding	1.40291
ENSG00000145555	1591.31	0.48524	0.15516	3.12743	0.00176	0.0401	MYO10	protein_coding	1.39681
ENSG00000105185	450.798	-0.65725	0.2104	-3.12373	0.00179	0.04033	PDCD5	protein_coding	1.39441
ENSG00000163602	1541.61	0.50328	0.16109	3.12423	0.00178	0.04033	RYBP	protein_coding	1.39441
ENSG00000008324	273.242	-0.8435	0.26995	-3.12465	0.00178	0.04033	SS18L2	protein_coding	1.39441
ENSG00000100632	1351.05	-0.52136	0.16682	-3.1252	0.00178	0.04033	ERH	protein_coding	1.39441
ENSG00000158716	204.005	-0.9058	0.29102	-3.11248	0.00186	0.04178	DUSP23	protein_coding	1.37902
ENSG00000104885	651.376	0.65256	0.20967	3.11224	0.00186	0.04178	DOT1L	protein_coding	1.37902
ENSG00000235916	243.108	-0.80985	0.26039	-3.11011	0.00187	0.04201	RP13-444K19.1	pseudogene	1.37665
ENSG00000134198	177.491	-0.8814	0.28365	-3.10732	0.00189	0.04233	TSPAN2	protein_coding	1.3733
ENSG00000237493	868.055	-0.57437	0.18506	-3.10361	0.00191	0.04276	RP11-603J24.7	pseudogene	1.36893
ENSG00000143127	4702.47	-0.41486	0.13368	-3.1033	0.00191	0.04276	ITGA10	protein_coding	1.36893
ENSG00000213087	75.3274	-1.0899	0.35134	-3.10212	0.00192	0.04279	RP11-613F7.1	pseudogene	1.3687
ENSG00000228205	1599.14	-0.49986	0.16112	-3.10238	0.00192	0.04279	RP11-778D9.4	pseudogene	1.3687
ENSG00000185201	716.386	-0.64899	0.2098	-3.09334	0.00198	0.044	IFITM2	protein_coding	1.35659
ENSG00000225712	55.4363	-1.12134	0.36262	-3.09235	0.00199	0.04407	ATP5G2P1	pseudogene	1.3559
ENSG00000198959	3260.37	-0.43082	0.13959	-3.08628	0.00203	0.0449	TGM2	protein_coding	1.34777
ENSG00000083457	298.11	-0.75267	0.24406	-3.08401	0.00204	0.04516	ITGAE	protein_coding	1.34521
ENSG00000111674	402.51	0.70561	0.2293	3.07724	0.00209	0.04611	ENO2	protein_coding	1.33621
ENSG00000104722	101.126	1.03692	0.33701	3.07681	0.00209	0.04611	NEFM	protein_coding	1.33621
ENSG00000141543	938.179	0.55419	0.18061	3.0684	0.00215	0.04735	EIF4A3	protein_coding	1.32473
ENSG00000117616	1656.09	0.46587	0.15208	3.06326	0.00219	0.04808	C1orf63	protein_coding	1.31799
ENSG00000258427	389.123	-0.70598	0.23053	-3.06241	0.0022	0.04814	RBM8B	pseudogene	1.31751
ENSG00000173141	308.571	-0.76741	0.25122	-3.05472	0.00225	0.04931	MRP63	protein_coding	1.3071
ENSG00000147669	478.833	-0.69746	0.22842	-3.05341	0.00226	0.04944	POLR2K	protein_coding	1.30595
ENSG00000169429	222.355	0.85528	0.28052	3.04897	0.0023	0.05009	IL8	protein_coding	1.30027
ENSG00000103257	6748.39	0.41992	0.13781	3.04717	0.00231	0.0503	SLC7A5	protein_coding	1.29841
ENSG00000233514	239.967	-0.83489	0.27413	-3.04564	0.00232	0.05047	RP11-570P14.1	pseudogene	1.29693
ENSG00000213719	3253.46	-0.40831	0.13419	-3.04273	0.00234	0.05088	CLIC1	protein_coding	1.29346
ENSG00000054148	544.764	-0.72235	0.23751	-3.04132	0.00236	0.05103	PHPT1	protein_coding	1.29216
ENSG00000261612	123.02	-0.93971	0.30921	-3.03908	0.00237	0.05132	SUB1P3	pseudogene	1.28968
ENSG00000134830	416.648	0.71013	0.23373	3.03824	0.00238	0.05138	C5AR2	protein_coding	1.28919
ENSG00000111237	720.55	-0.56603	0.1866	-3.03334	0.00242	0.05213	VPS29	protein_coding	1.28288
ENSG00000217027	190.012	-0.82963	0.27368	-3.03139	0.00243	0.05238	TPT1P4	pseudogene	1.2808
ENSG00000149196	382.443	-0.7303	0.24155	-3.02346	0.0025	0.05369	C11orf73	protein_coding	1.27013
ENSG00000057019	8003.05	-0.37217	0.12321	-3.02055	0.00252	0.05412	DCBLD2	protein_coding	1.26668
ENSG00000142178	1006.15	0.53318	0.17695	3.01314	0.00259	0.05536	SIK1	protein_coding	1.2568
ENSG00000103485	169.757	-0.86114	0.28622	-3.00871	0.00262	0.05608	QPRT	protein_coding	1.25119
ENSG00000115268	1383.15	-0.63441	0.21118	-3.00411	0.00266	0.05684	RPS15	protein_coding	1.24534
ENSG00000130208	50.0496	-1.09507	0.36474	-3.0023	0.00268	0.05709	APOC1	protein_coding	1.24348
ENSG00000095752	489.105	0.69959	0.23321	2.99986	0.0027	0.05745	IL11	protein_coding	1.24072
ENSG00000164032	1597.34	-0.49336	0.16481	-2.99346	0.00276	0.05857	H2AFZ	protein_coding	1.23233
ENSG00000265150	429.364	-0.64963	0.21749	-2.98702	0.00282	0.05972	RN7SL2	misc_RNA	1.22388
ENSG00000235065	57.0849	-1.06051	0.35521	-2.98558	0.00283	0.0599	RPL24P2	pseudogene	1.22257
ENSG00000188785	183.222	0.86362	0.28948	2.98331	0.00285	0.06025	ZNF548	protein_coding	1.22006
ENSG00000227973	55.5088	-1.07681	0.36103	-2.98261	0.00286	0.06029	PIN4P1	pseudogene	1.21977
ENSG00000181817	524.599	-0.66756	0.22418	-2.97781	0.0029	0.06096	LSM10	protein_coding	1.21497
ENSG00000143850	61.5413	1.05928	0.35574	2.97771	0.0029	0.06096	PLEKHA6	protein_coding	1.21497
ENSG00000153246	978.142	-0.525	0.17627	-2.97836	0.0029	0.06096	PLA2R1	protein_coding	1.21497
ENSG00000250317	263.384	-0.75438	0.25349	-2.97597	0.00292	0.06121	SMIM20	protein_coding	1.21321
ENSG00000115750	119.585	0.93914	0.31599	2.97202	0.00296	0.0619	TAF1B	protein_coding	1.20834
ENSG00000258608	120.602	-0.94003	0.31646	-2.97049	0.00297	0.06206	DNAJC19P9	pseudogene	1.20721
ENSG00000228232	5697.5	-0.40119	0.13507	-2.97022	0.00298	0.06206	GAPDHP1	pseudogene	1.20721
ENSG00000173227	169.465	-0.87665	0.29602	-2.96148	0.00306	0.06374	SYT12	protein_coding	1.19557
ENSG00000104325	786.391	-0.55036	0.18595	-2.95971	0.00308	0.06401	DECR1	protein_coding	1.19378
ENSG00000087884	155.476	-0.85944	0.29048	-2.9587	0.00309	0.06411	AAMDC	protein_coding	1.19307
ENSG00000240652	88.3686	-1.00832	0.34111	-2.95603	0.00312	0.06456	RP11-832N8.1	pseudogene	1.19001
ENSG00000111832	545.285	-0.63712	0.21701	-2.93594	0.00333	0.06867	RWDD1	protein_coding	1.16321
ENSG00000185585	1111.3	-0.48844	0.16635	-2.93616	0.00332	0.06867	OLFML2A	protein_coding	1.16321
ENSG00000166295	666.65	-0.58297	0.19861	-2.9352	0.00333	0.06873	ANAPC16	protein_coding	1.16287
ENSG00000211450	211.395	-0.90241	0.30759	-2.93384	0.00335	0.06892	C11orf31	protein_coding	1.16166
ENSG00000198938	42861.1	-0.35261	0.12039	-2.929	0.0034	0.06989	MT-CO3	protein_coding	1.1556
ENSG00000005884	1124.82	-0.59693	0.20412	-2.9245	0.00345	0.07076	ITGA3	protein_coding	1.15024
ENSG00000170891	164.798	-0.91593	0.31323	-2.92417	0.00345	0.07076	CYTL1	protein_coding	1.15024
ENSG00000064199	65.1595	-1.03204	0.35381	-2.91693	0.00353	0.0723	SPA17	protein_coding	1.14085
ENSG00000100941	1585.85	0.47256	0.16271	2.90433	0.00368	0.07516	PNN	protein_coding	1.12403
ENSG00000174886	457.886	-0.68489	0.2361	-2.90087	0.00372	0.07585	NDUFA11	protein_coding	1.12005
ENSG00000026508	10954.3	0.39206	0.13517	2.90047	0.00373	0.07585	CD44	protein_coding	1.12005
ENSG00000140993	133.76	0.88135	0.30428	2.89646	0.00377	0.0767	TIGD7	protein_coding	1.1152
ENSG00000267519	185.918	0.83298	0.28803	2.89201	0.00383	0.07767	MIR24-2	lincRNA	1.10973
ENSG00000011028	8193.97	-0.46794	0.16196	-2.88931	0.00386	0.07814	MRC2	protein_coding	1.10714
ENSG00000120306	607.275	-0.57621	0.19944	-2.88914	0.00386	0.07814	CYSTM1	protein_coding	1.10714
ENSG00000257698	69.1671	-1.01712	0.35222	-2.88771	0.00388	0.07837	RP11-620J15.3	lincRNA	1.10584
ENSG00000163359	106043	-0.37232	0.12905	-2.88502	0.00391	0.07892	COL6A3	protein_coding	1.10281
ENSG00000243445	47.2502	-1.05139	0.36516	-2.87926	0.00399	0.08025	RP11-715J22.1	pseudogene	1.09557
ENSG00000104324	709.899	-0.53489	0.18597	-2.87624	0.00402	0.08089	CPQ	protein_coding	1.09209
ENSG00000260563	62.5254	1.02246	0.35601	2.87198	0.00408	0.08186	RP13-516M14.1	lincRNA	1.08691
ENSG00000152433	68.8276	1.00076	0.34921	2.86574	0.00416	0.08336	ZNF547	protein_coding	1.07902
ENSG00000171992	100.388	-0.96606	0.33751	-2.86232	0.00421	0.08414	SYNPO	protein_coding	1.07501
ENSG00000219928	366.055	-0.71435	0.24993	-2.85818	0.00426	0.08487	RP11-40C6.2	pseudogene	1.07123
ENSG00000134070	350.342	0.67954	0.23776	2.85807	0.00426	0.08487	IRAK2	protein_coding	1.07123
ENSG00000175061	3555.74	-0.38349	0.13418	-2.85809	0.00426	0.08487	FAM211A-AS1	processed_transcript	1.07123
ENSG00000204287	2732.8	-0.51188	0.17931	-2.85478	0.00431	0.08563	HLA-DRA	protein_coding	1.0674
ENSG00000205336	584.12	0.55684	0.1951	2.85407	0.00432	0.08568	GPR56	protein_coding	1.0671
ENSG00000051523	923.055	-0.63575	0.22305	-2.85023	0.00437	0.08659	CYBA	protein_coding	1.06253
ENSG00000184227	64.157	-0.99727	0.35051	-2.84522	0.00444	0.08783	ACOT1	protein_coding	1.05636
ENSG00000240509	1495.72	-0.9414	0.33137	-2.84095	0.0045	0.08888	RPL34P18	pseudogene	1.05121
ENSG00000166136	222.126	-0.76643	0.27009	-2.83767	0.00454	0.08966	NDUFB8	protein_coding	1.04742
ENSG00000159388	513.542	0.59195	0.20902	2.832	0.00463	0.09098	BTG2	protein_coding	1.04106
ENSG00000137193	177.187	0.81982	0.28944	2.83238	0.00462	0.09098	PIM1	protein_coding	1.04106
ENSG00000106245	958.732	-0.49549	0.17514	-2.82912	0.00467	0.09166	BUD31	protein_coding	1.03781
ENSG00000135842	1304.99	-0.54976	0.19436	-2.82852	0.00468	0.09169	FAM129A	protein_coding	1.03766
ENSG00000258289	320.072	-0.67245	0.23788	-2.82682	0.0047	0.09204	CHURC1	protein_coding	1.03601
ENSG00000130766	1721.19	0.42629	0.15103	2.82259	0.00476	0.09284	SESN2	protein_coding	1.03228
ENSG00000128534	460.41	-0.59483	0.21069	-2.82331	0.00475	0.09284	NAA38	protein_coding	1.03228
ENSG00000122862	7400.07	-0.36326	0.12868	-2.82289	0.00476	0.09284	SRGN	protein_coding	1.03228
ENSG00000108590	226.326	-0.77375	0.27448	-2.81898	0.00482	0.0936	MED31	protein_coding	1.02871
ENSG00000242951	143.982	-0.87138	0.3091	-2.81907	0.00482	0.0936	RP11-507E23.1	pseudogene	1.02871
ENSG00000123384	20372.9	-0.42849	0.1524	-2.81168	0.00493	0.09546	LRP1	protein_coding	1.02016
ENSG00000166025	1664.56	-0.43278	0.15392	-2.81183	0.00493	0.09546	AMOTL1	protein_coding	1.02016
ENSG00000141378	544.94	-0.58549	0.20836	-2.81006	0.00495	0.0958	PTRH2	protein_coding	1.01862
ENSG00000242327	138.098	-0.83969	0.29887	-2.80955	0.00496	0.09581	CTD-2184D3.1	pseudogene	1.0186
ENSG00000119650	256.376	-0.70821	0.25242	-2.80571	0.00502	0.09666	IFT43	protein_coding	1.01474
ENSG00000230580	416.3	-0.68935	0.24576	-2.80494	0.00503	0.09666	AC021016.7	pseudogene	1.01474
ENSG00000237765	226.007	-0.81	0.28871	-2.80556	0.00502	0.09666	FAM200B	protein_coding	1.01474
ENSG00000079739	1039.22	0.48386	0.17252	2.80476	0.00504	0.09666	PGM1	protein_coding	1.01474
ENSG00000135862	20144.7	-0.33666	0.12011	-2.80293	0.00506	0.09707	LAMC1	protein_coding	1.01293
ENSG00000112769	10252	-0.34234	0.12226	-2.80018	0.00511	0.0976	LAMA4	protein_coding	1.01053
ENSG00000099194	3345.42	0.41381	0.1478	2.7997	0.00512	0.0976	SCD	protein_coding	1.01053
ENSG00000270714	164.929	-0.81297	0.29032	-2.80025	0.00511	0.0976	MINOS1P2	pseudogene	1.01053
ENSG00000073737	253.039	0.78623	0.28106	2.79735	0.00515	0.09817	DHRS9	protein_coding	1.00802
ENSG00000143727	854.821	-0.52124	0.18652	-2.79448	0.0052	0.0989	ACP1	protein_coding	1.00481
ENSG00000105677	772.991	-0.66759	0.23908	-2.79228	0.00523	0.09943	TMEM147	protein_coding	1.0025
ENSG00000145632	258.782	0.70056	0.25105	2.7905	0.00526	0.09968	PLK2	protein_coding	1.00139
ENSG00000172965	255.489	-0.72011	0.25803	-2.79079	0.00526	0.09968	MIR4435-1HG	lincRNA	1.00139
ENSG00000128626	466.016	-0.73048	0.26185	-2.78975	0.00527	0.09976	MRPS12	protein_coding	1.00103
ENSG00000198931	675.823	-0.6614	0.23758	-2.78389	0.00537	0.10143	APRT	protein_coding	0.99381
ENSG00000111641	581.478	0.54872	0.1973	2.78116	0.00542	0.10214	NOP2	protein_coding	0.9908
ENSG00000079150	495.271	-0.58988	0.21228	-2.77883	0.00546	0.10257	FKBP7	protein_coding	0.98897
ENSG00000175701	123.693	-0.96913	0.3487	-2.77926	0.00545	0.10257	LINC00116	lincRNA	0.98897
ENSG00000119421	584.801	-0.55638	0.20036	-2.77689	0.00549	0.10304	NDUFA8	protein_coding	0.98701
ENSG00000161513	223.709	0.87956	0.31698	2.7748	0.00552	0.10355	FDXR	protein_coding	0.98485
ENSG00000196235	1706.41	0.50772	0.18309	2.77312	0.00555	0.1038	SUPT5H	protein_coding	0.98381
ENSG00000259746	82.3515	-0.95415	0.34408	-2.77307	0.00555	0.1038	HSPE1P3	pseudogene	0.98381
ENSG00000108846	301.85	-0.66751	0.24118	-2.76769	0.00565	0.10537	ABCC3	protein_coding	0.97728
ENSG00000127419	123.925	-0.8554	0.30918	-2.76663	0.00566	0.10541	TMEM175	protein_coding	0.97713
ENSG00000196976	193.13	-0.79851	0.28862	-2.76669	0.00566	0.10541	LAGE3	protein_coding	0.97713
ENSG00000241431	90.9094	-0.9342	0.33795	-2.76435	0.0057	0.10584	RP11-17A4.1	pseudogene	0.97535
ENSG00000077264	63.5249	-0.97449	0.35249	-2.76462	0.0057	0.10584	PAK3	protein_coding	0.97535
ENSG00000204628	12476.7	-0.34861	0.12625	-2.76126	0.00576	0.10669	GNB2L1	protein_coding	0.97187
ENSG00000131504	1072.37	0.47165	0.1709	2.7598	0.00578	0.10696	DIAPH1	protein_coding	0.97078
ENSG00000082497	542.984	-0.55831	0.20234	-2.75925	0.00579	0.10696	SERTAD4	protein_coding	0.97078
ENSG00000264350	63.7879	-0.9752	0.35346	-2.75903	0.0058	0.10696	SNRPGP2	pseudogene	0.97078
ENSG00000196954	387.843	-0.64789	0.23501	-2.75681	0.00584	0.10753	CASP4	protein_coding	0.96846
ENSG00000136891	423.156	0.60002	0.21774	2.75566	0.00586	0.10763	TEX10	protein_coding	0.96806
ENSG00000173486	639.967	-0.57615	0.20908	-2.75556	0.00586	0.10763	FKBP2	protein_coding	0.96806
ENSG00000181610	560.982	-0.59554	0.21617	-2.75501	0.00587	0.10766	MRPS23	protein_coding	0.96794
ENSG00000168938	634.453	-0.53926	0.19596	-2.75187	0.00593	0.10854	PPIC	protein_coding	0.9644
ENSG00000185608	300.549	-0.67985	0.24723	-2.74981	0.00596	0.10907	MRPL40	protein_coding	0.96229
ENSG00000165949	362.256	-0.70989	0.25821	-2.74926	0.00597	0.1091	IFI27	protein_coding	0.96218
ENSG00000120889	4090.22	0.37513	0.13659	2.74634	0.00603	0.10992	TNFRSF10B	protein_coding	0.95893
ENSG00000168906	4992.96	0.41522	0.15172	2.7367	0.00621	0.11303	MAT2A	protein_coding	0.94681
ENSG00000188921	170.253	-0.78955	0.28874	-2.73447	0.00625	0.11359	PTPLAD2	protein_coding	0.94465
ENSG00000150687	2740.93	-0.39349	0.14392	-2.73413	0.00625	0.11359	PRSS23	protein_coding	0.94465
ENSG00000167779	2551.41	-0.55956	0.20482	-2.73203	0.00629	0.11416	IGFBP6	protein_coding	0.9425
ENSG00000053747	905.914	-0.5168	0.18928	-2.7303	0.00633	0.1146	LAMA3	protein_coding	0.94082
ENSG00000137154	8138.02	-0.34651	0.12695	-2.72954	0.00634	0.1147	RPS6	protein_coding	0.94044
ENSG00000223949	60.6201	0.98952	0.36294	2.72643	0.0064	0.11562	RP11-24J23.2	antisense	0.93696
ENSG00000171311	318.892	-0.65424	0.24022	-2.72346	0.00646	0.1165	EXOSC1	protein_coding	0.93367
ENSG00000198018	582.777	0.55062	0.20226	2.72236	0.00648	0.11673	ENTPD7	protein_coding	0.93283
ENSG00000133169	96.1977	-0.8898	0.32705	-2.72069	0.00651	0.11715	BEX1	protein_coding	0.93125
ENSG00000111817	1175.78	0.44541	0.16382	2.71895	0.00655	0.11744	DSE	protein_coding	0.93018
ENSG00000123131	2174.48	-0.42822	0.15747	-2.71929	0.00654	0.11744	PRDX4	protein_coding	0.93018
ENSG00000164978	175.674	-0.79879	0.29392	-2.71767	0.00657	0.11773	NUDT2	protein_coding	0.92911
ENSG00000155189	492.118	0.57133	0.21083	2.7099	0.00673	0.12036	AGPAT5	protein_coding	0.91952
ENSG00000204272	465.783	-0.57824	0.21348	-2.70862	0.00676	0.12048	RP11-622K12.1	processed_transcript	0.91907
ENSG00000163531	417.472	-0.60771	0.22434	-2.70886	0.00675	0.12048	NFASC	protein_coding	0.91907
ENSG00000116209	4227.87	-0.36178	0.13373	-2.70532	0.00682	0.12112	TMEM59	protein_coding	0.91679
ENSG00000114115	73.4973	-0.94449	0.34916	-2.70504	0.00683	0.12112	RBP1	protein_coding	0.91679
ENSG00000244187	136.829	-0.85459	0.31589	-2.7053	0.00682	0.12112	TMEM141	protein_coding	0.91679
ENSG00000243517	84.1662	-0.92274	0.34104	-2.70569	0.00682	0.12112	RP11-627K11.1	pseudogene	0.91679
ENSG00000197582	183.07	-0.8518	0.31515	-2.70285	0.00687	0.12158	GPX1P1	pseudogene	0.91514
ENSG00000106591	703.676	-0.52712	0.195	-2.70315	0.00687	0.12158	MRPL32	protein_coding	0.91514
ENSG00000214113	286.617	-0.69518	0.25735	-2.70126	0.00691	0.12199	LYRM4	protein_coding	0.91366
ENSG00000158042	564.004	-0.58792	0.21773	-2.70021	0.00693	0.12221	MRPL17	protein_coding	0.91288
ENSG00000115461	22025.3	-0.39352	0.14585	-2.69801	0.00698	0.12252	IGFBP5	protein_coding	0.9118
ENSG00000140307	659.211	-0.51179	0.18968	-2.69815	0.00697	0.12252	GTF2A2	protein_coding	0.9118
ENSG00000226084	188.614	-0.74995	0.27792	-2.69845	0.00697	0.12252	RP4-706A16.3	pseudogene	0.9118
ENSG00000050165	1074.75	-0.48658	0.1804	-2.69723	0.00699	0.12263	DKK3	protein_coding	0.91139
ENSG00000125652	401.404	-0.78547	0.29127	-2.69673	0.007	0.12265	ALKBH7	protein_coding	0.91132
ENSG00000268205	958.019	0.47721	0.17702	2.6958	0.00702	0.12274	CTC-444N24.11	lincRNA	0.911
ENSG00000115884	287.495	0.68067	0.25252	2.69557	0.00703	0.12274	SDC1	protein_coding	0.911
ENSG00000101335	2430.59	-0.45046	0.1673	-2.69255	0.00709	0.12369	MYL9	protein_coding	0.90765
ENSG00000155097	1495.81	0.43671	0.16311	2.67745	0.00742	0.12923	ATP6V1C1	protein_coding	0.88862
ENSG00000197415	201.792	-0.76364	0.28527	-2.6769	0.00743	0.12927	VEPH1	protein_coding	0.8885
ENSG00000247134	60.9759	-0.94347	0.35272	-2.67487	0.00748	0.12988	RP11-11N9.4	lincRNA	0.88646
ENSG00000106400	924.437	-0.58073	0.21733	-2.67218	0.00754	0.13075	ZNHIT1	protein_coding	0.88357
ENSG00000072506	572.988	-0.56828	0.21336	-2.66345	0.00773	0.13401	HSD17B10	protein_coding	0.87287
ENSG00000204256	3478.55	0.36146	0.1361	2.65585	0.00791	0.1367	BRD2	protein_coding	0.86425
ENSG00000000971	1851.05	-0.41351	0.15569	-2.65602	0.00791	0.1367	CFH	protein_coding	0.86425
ENSG00000132680	975.918	0.46295	0.17452	2.65265	0.00799	0.13781	KIAA0907	protein_coding	0.86072
ENSG00000134853	1891.31	-0.43269	0.16318	-2.65156	0.00801	0.13807	PDGFRA	protein_coding	0.8599
ENSG00000087302	983.976	-0.48374	0.18265	-2.6484	0.00809	0.13918	C14orf166	protein_coding	0.85642
ENSG00000136783	145.687	-0.78478	0.29648	-2.64702	0.00812	0.13956	NIPSNAP3A	protein_coding	0.85522
ENSG00000163257	342.275	0.62368	0.23579	2.6451	0.00817	0.14017	DCAF16	protein_coding	0.85335
ENSG00000129009	2326.44	-0.51548	0.19493	-2.64438	0.00818	0.14028	ISLR	protein_coding	0.853
ENSG00000164182	240.62	-0.69206	0.26178	-2.64368	0.0082	0.14038	NDUFAF2	protein_coding	0.8527
ENSG00000271895	36.4243	0.9658	0.36538	2.64323	0.00821	0.14038	RP4-635E18.8	antisense	0.8527
ENSG00000120656	321.255	-0.64152	0.2429	-2.6411	0.00826	0.14108	TAF12	protein_coding	0.85053
ENSG00000196436	34.8531	0.96202	0.36437	2.64018	0.00829	0.14127	NPIPB15	protein_coding	0.84994
ENSG00000113721	9851.49	-0.33316	0.12628	-2.63826	0.00833	0.14189	PDGFRB	protein_coding	0.84805
ENSG00000120913	224.353	-0.76935	0.29177	-2.63682	0.00837	0.14218	PDLIM2	protein_coding	0.84717
ENSG00000126883	591.544	0.56582	0.2146	2.63667	0.00837	0.14218	NUP214	protein_coding	0.84717
ENSG00000130821	810.611	0.56595	0.21471	2.63594	0.00839	0.14229	SLC6A8	protein_coding	0.84681
ENSG00000173846	230.658	0.68394	0.26041	2.62643	0.00863	0.14614	PLK3	protein_coding	0.83524
ENSG00000010278	699.084	-0.49179	0.18732	-2.62532	0.00866	0.14642	CD9	protein_coding	0.8344
ENSG00000196628	714.078	-0.51017	0.19446	-2.62348	0.0087	0.14692	TCF4	protein_coding	0.83291
[truncated: 62,919 more rows]

## Sheet: TableS4_C_vs_B_filtered
ID	BaseMean	log2 fold change (MAP): conds C vs B	lfcSE	Stat	P-Value	P-Adjusted	GeneName	Gene type	-LOG10(p-adj)
[truncated: 361 more rows]

[truncated: 10 more sheets: TableS5_C_vs_B_GO_downregulated, TableS6_C_vs_B_GO_upregulated, TableS7_LC-MS_all_identified, TableS8_LC-MS_DOCKING, TableS9_LC-MS_background, TableS10_meta-adhesome, TableS11_generally_detected, TableS12_Venn, TableS13_LC-MS_DOCKING_only_GO, TableS14_LC-MS_DOCKING+back_GO]
